# Supplementary material for: Machine learning models diagnose oral squamous cell carcinoma based on cross-cohort oral microbial signatures
Source: Front Microbiol. 2026 Jan 6;16:1692186. doi: 10.3389/fmicb.2025.1692186 (PMC12815763; doi:10.3389/fmicb.2025.1692186)
Supplement: Supplementary file 1 [file Table_1.xlsx]

## Sheet: Legends
Table S1	Metadata used in the study
Table S2	Microbial profiles at the genus level
Table S3	Microbial profiles at the species level
Table S4	Differential genus
Table S5	Differential species

## Sheet: TableS1
SampleID	group	Cohort
SRR5559470	OSCC	SRP107079
SRR5559471	OSCC	SRP107079
SRR5559468	OSCC	SRP107079
SRR5559469	OSCC	SRP107079
SRR5559475	OSCC	SRP107079
SRR5559472	OSCC	SRP107079
SRR5559473	OSCC	SRP107079
SRR5559476	OSCC	SRP107079
SRR5559477	OSCC	SRP107079
SRR5559430	OSCC	SRP107079
SRR5559431	OSCC	SRP107079
SRR5559428	OSCC	SRP107079
SRR5559429	OSCC	SRP107079
SRR5559434	OSCC	SRP107079
SRR5559435	OSCC	SRP107079
SRR5559432	OSCC	SRP107079
SRR5559433	OSCC	SRP107079
SRR5559436	OSCC	SRP107079
SRR5559437	OSCC	SRP107079
SRR5559504	OSCC	SRP107079
SRR5559367	OSCC	SRP107079
SRR5559502	OSCC	SRP107079
SRR5559501	OSCC	SRP107079
SRR5559508	OSCC	SRP107079
SRR5559506	OSCC	SRP107079
SRR5559505	OSCC	SRP107079
SRR5559499	OSCC	SRP107079
SRR5559498	OSCC	SRP107079
SRR5559591	OSCC	SRP107079
SRR5559592	OSCC	SRP107079
SRR5559593	OSCC	SRP107079
SRR5559594	OSCC	SRP107079
SRR5559587	OSCC	SRP107079
SRR5559588	OSCC	SRP107079
SRR5559589	OSCC	SRP107079
SRR5559590	OSCC	SRP107079
SRR5559595	OSCC	SRP107079
SRR5559596	OSCC	SRP107079
SRR5559683	OSCC	SRP107079
SRR5559682	OSCC	SRP107079
SRR5559685	OSCC	SRP107079
SRR5559684	OSCC	SRP107079
SRR5559679	OSCC	SRP107079
SRR5559678	OSCC	SRP107079
SRR5559681	OSCC	SRP107079
SRR5559680	OSCC	SRP107079
SRR5559677	OSCC	SRP107079
SRR5559676	OSCC	SRP107079
SRR5559406	OSCC	SRP107079
SRR5559407	OSCC	SRP107079
SRR5559404	OSCC	SRP107079
SRR5559405	OSCC	SRP107079
SRR5559402	OSCC	SRP107079
SRR5559403	OSCC	SRP107079
SRR5559400	OSCC	SRP107079
SRR5559401	OSCC	SRP107079
SRR5559398	OSCC	SRP107079
SRR5559399	OSCC	SRP107079
SRR5559465	OSCC	SRP107079
SRR5559464	OSCC	SRP107079
SRR5559463	OSCC	SRP107079
SRR5559462	OSCC	SRP107079
SRR5559461	OSCC	SRP107079
SRR5559460	OSCC	SRP107079
SRR5559459	OSCC	SRP107079
SRR5559458	OSCC	SRP107079
SRR5559467	OSCC	SRP107079
SRR5559466	OSCC	SRP107079
SRR5559557	OSCC	SRP107079
SRR5559558	OSCC	SRP107079
SRR5559559	OSCC	SRP107079
SRR5559560	OSCC	SRP107079
SRR5559561	OSCC	SRP107079
SRR5559562	OSCC	SRP107079
SRR5559563	OSCC	SRP107079
SRR5559564	OSCC	SRP107079
SRR5559565	OSCC	SRP107079
SRR5559566	OSCC	SRP107079
SRR5559626	OSCC	SRP107079
SRR5559625	OSCC	SRP107079
SRR5559628	OSCC	SRP107079
SRR5559627	OSCC	SRP107079
SRR5559630	OSCC	SRP107079
SRR5559696	OSCC	SRP107079
SRR5559632	OSCC	SRP107079
SRR5559631	OSCC	SRP107079
SRR5559624	OSCC	SRP107079
SRR5559623	OSCC	SRP107079
SRR5559361	OSCC	SRP107079
SRR5559362	OSCC	SRP107079
SRR5559359	OSCC	SRP107079
SRR5559360	OSCC	SRP107079
SRR5559366	OSCC	SRP107079
SRR5559363	OSCC	SRP107079
SRR5559364	OSCC	SRP107079
SRR5559357	OSCC	SRP107079
SRR5559358	OSCC	SRP107079
SRR5559532	OSCC	SRP107079
SRR5559531	OSCC	SRP107079
SRR5559534	OSCC	SRP107079
SRR5559533	OSCC	SRP107079
SRR5559536	OSCC	SRP107079
SRR5559535	OSCC	SRP107079
SRR5559538	OSCC	SRP107079
SRR5559537	OSCC	SRP107079
SRR5559540	OSCC	SRP107079
SRR5559539	OSCC	SRP107079
SRR5559420	OSCC	SRP107079
SRR5559421	OSCC	SRP107079
SRR5559418	OSCC	SRP107079
SRR5559419	OSCC	SRP107079
SRR5559424	OSCC	SRP107079
SRR5559425	OSCC	SRP107079
SRR5559422	OSCC	SRP107079
SRR5559423	OSCC	SRP107079
SRR5559426	OSCC	SRP107079
SRR5559427	OSCC	SRP107079
SRR5559699	HC	SRP107079
SRR5559698	HC	SRP107079
SRR5559697	HC	SRP107079
SRR5559706	HC	SRP107079
SRR5559705	HC	SRP107079
SRR5559569	HC	SRP107079
SRR5559570	HC	SRP107079
SRR5559571	HC	SRP107079
SRR5559572	HC	SRP107079
SRR5559573	HC	SRP107079
SRR5559574	HC	SRP107079
SRR5559575	HC	SRP107079
SRR5559576	HC	SRP107079
SRR5559568	HC	SRP107079
SRR5559485	HC	SRP107079
SRR5559484	HC	SRP107079
SRR5559487	HC	SRP107079
SRR5559486	HC	SRP107079
SRR5559481	HC	SRP107079
SRR5559480	HC	SRP107079
SRR5559483	HC	SRP107079
SRR5559482	HC	SRP107079
SRR5559479	HC	SRP107079
SRR5559478	HC	SRP107079
SRR5559386	HC	SRP107079
SRR5559387	HC	SRP107079
SRR5559384	HC	SRP107079
SRR5559385	HC	SRP107079
SRR5559382	HC	SRP107079
SRR5559383	HC	SRP107079
SRR5559380	HC	SRP107079
SRR5559381	HC	SRP107079
SRR5559378	HC	SRP107079
SRR5559379	HC	SRP107079
SRR5559639	HC	SRP107079
SRR5559638	HC	SRP107079
SRR5559637	HC	SRP107079
SRR5559636	HC	SRP107079
SRR5559643	HC	SRP107079
SRR5559642	HC	SRP107079
SRR5559641	HC	SRP107079
SRR5559640	HC	SRP107079
SRR5559645	HC	SRP107079
SRR5559644	HC	SRP107079
SRR5559525	HC	SRP107079
SRR5559526	HC	SRP107079
SRR5559527	HC	SRP107079
SRR5559528	HC	SRP107079
SRR5559521	HC	SRP107079
SRR5559522	HC	SRP107079
SRR5559523	HC	SRP107079
SRR5559524	HC	SRP107079
SRR5559529	HC	SRP107079
SRR5559530	HC	SRP107079
SRR5559410	HC	SRP107079
SRR5559413	HC	SRP107079
SRR5559412	HC	SRP107079
SRR5559415	HC	SRP107079
SRR5559414	HC	SRP107079
SRR5559417	HC	SRP107079
SRR5559416	HC	SRP107079
SRR5559409	HC	SRP107079
SRR5559408	HC	SRP107079
SRR5559690	HC	SRP107079
SRR5559691	HC	SRP107079
SRR5559688	HC	SRP107079
SRR5559689	HC	SRP107079
SRR5559694	HC	SRP107079
SRR5559695	HC	SRP107079
SRR5559692	HC	SRP107079
SRR5559693	HC	SRP107079
SRR5559686	HC	SRP107079
SRR5559687	HC	SRP107079
SRR5559492	HC	SRP107079
SRR5559493	HC	SRP107079
SRR5559490	HC	SRP107079
SRR5559491	HC	SRP107079
SRR5559496	HC	SRP107079
SRR5559497	HC	SRP107079
SRR5559494	HC	SRP107079
SRR5559495	HC	SRP107079
SRR5559488	HC	SRP107079
SRR5559489	HC	SRP107079
SRR5559580	HC	SRP107079
SRR5559579	HC	SRP107079
SRR5559582	HC	SRP107079
SRR5559581	HC	SRP107079
SRR5559584	HC	SRP107079
SRR5559583	HC	SRP107079
SRR5559586	HC	SRP107079
SRR5559585	HC	SRP107079
SRR5559578	HC	SRP107079
SRR5559577	HC	SRP107079
SRR5559666	HC	SRP107079
SRR5559667	HC	SRP107079
SRR5559668	HC	SRP107079
SRR5559669	HC	SRP107079
SRR5559670	HC	SRP107079
SRR5559671	HC	SRP107079
SRR5559672	HC	SRP107079
SRR5559673	HC	SRP107079
SRR5559674	HC	SRP107079
SRR5559675	HC	SRP107079
SRR5559397	HC	SRP107079
SRR5559396	HC	SRP107079
SRR5559395	HC	SRP107079
SRR5559394	HC	SRP107079
SRR5559393	HC	SRP107079
SRR5559392	HC	SRP107079
SRR5559391	HC	SRP107079
SRR5559390	HC	SRP107079
SRR5559389	HC	SRP107079
SRR5559388	HC	SRP107079
SRR5559454	HC	SRP107079
SRR5559455	HC	SRP107079
SRR5559452	HC	SRP107079
SRR5559453	HC	SRP107079
SRR5559450	HC	SRP107079
SRR5559451	HC	SRP107079
SRR5559448	HC	SRP107079
SRR5559449	HC	SRP107079
SRR5559456	HC	SRP107079
SRR5559457	HC	SRP107079
SRR5559552	HC	SRP107079
SRR5559551	HC	SRP107079
SRR6364958	HC	SRP126472
SRR6364960	HC	SRP126472
SRR6364959	HC	SRP126472
SRR6364954	HC	SRP126472
SRR6364953	HC	SRP126472
SRR6364956	HC	SRP126472
SRR6364955	HC	SRP126472
SRR6364962	HC	SRP126472
SRR6364961	OSCC	SRP126472
SRR6364970	OSCC	SRP126472
SRR6364968	OSCC	SRP126472
SRR6364967	OSCC	SRP126472
SRR6364966	OSCC	SRP126472
SRR6364969	OSCC	SRP126472
SRR6364964	OSCC	SRP126472
SRR6364963	OSCC	SRP126472
SRR6364965	OSCC	SRP126472
SRR6364972	OSCC	SRP126472
SRR6364971	OSCC	SRP126472
SRR6364981	OSCC	SRP126472
SRR6364982	OSCC	SRP126472
SRR6364979	OSCC	SRP126472
ERR1749153	OSCC	ERP020408
ERR1749154	OSCC	ERP020408
ERR1749156	OSCC	ERP020408
ERR1749157	OSCC	ERP020408
ERR1749158	OSCC	ERP020408
ERR1749159	OSCC	ERP020408
ERR1749161	OSCC	ERP020408
ERR1749162	OSCC	ERP020408
ERR1749163	OSCC	ERP020408
ERR1749164	HC	ERP020408
ERR1749165	HC	ERP020408
ERR1749166	HC	ERP020408
ERR1749167	HC	ERP020408
ERR1749168	HC	ERP020408
ERR1749169	HC	ERP020408
ERR1749170	HC	ERP020408
ERR1749171	HC	ERP020408
ERR1749172	HC	ERP020408
ERR1749174	HC	ERP020408
SRR8675994	HC	SRP187636
SRR8675989	HC	SRP187636
SRR8676096	HC	SRP187636
SRR8676056	HC	SRP187636
SRR8676055	HC	SRP187636
SRR8676053	HC	SRP187636
SRR8676048	HC	SRP187636
SRR8676018	HC	SRP187636
SRR8676019	HC	SRP187636
SRR8676020	HC	SRP187636
SRR8676022	HC	SRP187636
SRR8676037	HC	SRP187636
SRR8676023	HC	SRP187636
SRR8676024	HC	SRP187636
SRR8676025	HC	SRP187636
SRR8676027	HC	SRP187636
SRR8676111	HC	SRP187636
SRR8676110	HC	SRP187636
SRR8676113	HC	SRP187636
SRR8676115	HC	SRP187636
SRR8676116	HC	SRP187636
SRR8676082	HC	SRP187636
SRR8676039	HC	SRP187636
SRR8676087	HC	SRP187636
SRR8676084	HC	SRP187636
SRR8676085	HC	SRP187636
SRR8676079	HC	SRP187636
SRR8676041	HC	SRP187636
SRR8676042	HC	SRP187636
SRR8676035	HC	SRP187636
SRR8676073	HC	SRP187636
SRR8676069	HC	SRP187636
SRR8676068	HC	SRP187636
SRR8676071	HC	SRP187636
SRR8676077	HC	SRP187636
SRR8676076	HC	SRP187636
SRR8676104	HC	SRP187636
SRR8676105	HC	SRP187636
SRR8676103	HC	SRP187636
SRR8676100	HC	SRP187636
SRR8676098	HC	SRP187636
SRR8676106	HC	SRP187636
SRR8675997	HC	SRP187636
SRR8675981	HC	SRP187636
SRR8675978	HC	SRP187636
SRR8675985	HC	SRP187636
SRR8675984	HC	SRP187636
SRR8675983	HC	SRP187636
SRR8675982	HC	SRP187636
SRR8675987	HC	SRP187636
SRR8675990	HC	SRP187636
SRR8675986	HC	SRP187636
SRR8676004	HC	SRP187636
SRR8676005	HC	SRP187636
SRR8676007	HC	SRP187636
SRR8676001	HC	SRP187636
SRR8676002	HC	SRP187636
SRR8675998	HC	SRP187636
SRR8676011	HC	SRP187636
SRR8676016	HC	SRP187636
SRR8676028	HC	SRP187636
SRR8676029	HC	SRP187636
SRR8676044	HC	SRP187636
SRR8676030	HC	SRP187636
SRR8675993	HC	SRP187636
SRR8676031	HC	SRP187636
SRR8676065	HC	SRP187636
SRR8676063	HC	SRP187636
SRR8676062	HC	SRP187636
SRR8676061	HC	SRP187636
SRR8676060	HC	SRP187636
SRR8676059	HC	SRP187636
SRR8676058	HC	SRP187636
SRR8675988	HC	SRP187636
SRR8676057	HC	SRP187636
SRR8676067	HC	SRP187636
SRR8676066	HC	SRP187636
SRR8676088	HC	SRP187636
SRR8676091	HC	SRP187636
SRR8676092	HC	SRP187636
SRR8676095	OSCC	SRP187636
SRR8676097	OSCC	SRP187636
SRR8676054	OSCC	SRP187636
SRR8676052	OSCC	SRP187636
SRR8676051	OSCC	SRP187636
SRR8676036	OSCC	SRP187636
SRR8676050	OSCC	SRP187636
SRR8676049	OSCC	SRP187636
SRR8676047	OSCC	SRP187636
SRR8676021	OSCC	SRP187636
SRR8676026	OSCC	SRP187636
SRR8676112	OSCC	SRP187636
SRR8676038	OSCC	SRP187636
SRR8676114	OSCC	SRP187636
SRR8676117	OSCC	SRP187636
SRR8676109	OSCC	SRP187636
SRR8676108	OSCC	SRP187636
SRR8676083	OSCC	SRP187636
SRR8676080	OSCC	SRP187636
SRR8676081	OSCC	SRP187636
SRR8676086	OSCC	SRP187636
SRR8676078	OSCC	SRP187636
SRR8676040	OSCC	SRP187636
SRR8676043	OSCC	SRP187636
SRR8676034	OSCC	SRP187636
SRR8675995	OSCC	SRP187636
SRR8676072	OSCC	SRP187636
SRR8676075	OSCC	SRP187636
SRR8676074	OSCC	SRP187636
SRR8676070	OSCC	SRP187636
SRR8675996	OSCC	SRP187636
SRR8676102	OSCC	SRP187636
SRR8676101	OSCC	SRP187636
SRR8676099	OSCC	SRP187636
SRR8676107	OSCC	SRP187636
SRR8675980	OSCC	SRP187636
SRR8675979	OSCC	SRP187636
SRR8676006	OSCC	SRP187636
SRR8676000	OSCC	SRP187636
SRR8676003	OSCC	SRP187636
SRR8675991	OSCC	SRP187636
SRR8675999	OSCC	SRP187636
SRR8676010	OSCC	SRP187636
SRR8676013	OSCC	SRP187636
SRR8676012	OSCC	SRP187636
SRR8676015	OSCC	SRP187636
SRR8676014	OSCC	SRP187636
SRR8676017	OSCC	SRP187636
SRR8675992	OSCC	SRP187636
SRR8676009	OSCC	SRP187636
SRR8676008	OSCC	SRP187636
SRR8676045	OSCC	SRP187636
SRR8676032	OSCC	SRP187636
SRR8676033	OSCC	SRP187636
SRR8676046	OSCC	SRP187636
SRR8676064	OSCC	SRP187636
SRR8676089	OSCC	SRP187636
SRR8676090	OSCC	SRP187636
SRR8676093	OSCC	SRP187636
SRR8676094	OSCC	SRP187636
SRR15560887	HC	SRP333603
SRR15560888	HC	SRP333603
SRR15560889	HC	SRP333603
SRR15560890	HC	SRP333603
SRR15560891	OSCC	SRP333603
SRR15560892	OSCC	SRP333603
SRR15560893	OSCC	SRP333603
SRR15560894	OSCC	SRP333603
SRR15560895	OSCC	SRP333603
SRR15560896	OSCC	SRP333603
SRR15560897	OSCC	SRP333603
SRR15560898	OSCC	SRP333603
SRR15560899	OSCC	SRP333603
SRR15560900	OSCC	SRP333603
SRR15560901	HC	SRP333603
SRR15560902	OSCC	SRP333603
SRR15560903	OSCC	SRP333603
SRR15560904	OSCC	SRP333603
SRR15560905	OSCC	SRP333603
SRR15560906	OSCC	SRP333603
SRR15560907	OSCC	SRP333603
SRR15560908	OSCC	SRP333603
SRR15560909	OSCC	SRP333603
SRR15560910	OSCC	SRP333603
SRR15560911	OSCC	SRP333603
SRR15560912	HC	SRP333603
SRR15560913	HC	SRP333603
SRR15560914	HC	SRP333603
SRR15560915	HC	SRP333603
SRR15560916	HC	SRP333603
SRR15560917	HC	SRP333603
SRR15560918	HC	SRP333603
SRR15560919	HC	SRP333603
SRR15560920	HC	SRP333603
SRR15560921	HC	SRP333603
SRR15560922	HC	SRP333603
SRR15560923	HC	SRP333603
SRR15560924	HC	SRP333603
SRR15560925	HC	SRP333603
SRR15560926	HC	SRP333603
SRR15560927	HC	SRP333603
SRR15560928	HC	SRP333603
SRR15560929	HC	SRP333603
SRR15560930	HC	SRP333603
SRR15560931	HC	SRP333603
SRR15560932	HC	SRP333603
SRR15560933	HC	SRP333603
SRR15560934	HC	SRP333603
SRR15560935	HC	SRP333603
SRR15560936	HC	SRP333603
SRR15560937	HC	SRP333603
SRR15560938	HC	SRP333603
SRR15560939	HC	SRP333603
SRR15560940	HC	SRP333603
SRR15560941	HC	SRP333603
SRR15560942	HC	SRP333603
SRR15560943	HC	SRP333603
SRR15560944	HC	SRP333603
SRR15560945	HC	SRP333603
SRR15560946	HC	SRP333603
SRR21105606	HC	SRP392711
SRR21105608	HC	SRP392711
SRR21105609	HC	SRP392711
SRR21105610	HC	SRP392711
SRR21105611	HC	SRP392711
SRR21105612	HC	SRP392711
SRR21105613	HC	SRP392711
SRR21105614	HC	SRP392711
SRR21105615	HC	SRP392711
SRR21105616	HC	SRP392711
SRR21105617	HC	SRP392711
SRR21105619	HC	SRP392711
SRR21105620	HC	SRP392711
SRR21105621	HC	SRP392711
SRR21105622	HC	SRP392711
SRR21105623	HC	SRP392711
SRR21105624	HC	SRP392711
SRR21105625	HC	SRP392711
SRR21105626	HC	SRP392711
SRR21105627	HC	SRP392711
SRR21105628	HC	SRP392711
SRR21105630	HC	SRP392711
SRR21105631	HC	SRP392711
SRR21105632	HC	SRP392711
SRR21105633	HC	SRP392711
SRR21105634	HC	SRP392711
SRR21105635	HC	SRP392711
SRR21105636	HC	SRP392711
SRR21105637	HC	SRP392711
SRR21105638	HC	SRP392711
SRR21105639	HC	SRP392711
SRR21105641	HC	SRP392711
SRR21105642	HC	SRP392711
SRR21105643	HC	SRP392711
SRR21105644	HC	SRP392711
SRR21105645	HC	SRP392711
SRR21105646	HC	SRP392711
SRR21105647	HC	SRP392711
SRR21105648	HC	SRP392711
SRR21105649	HC	SRP392711
SRR21105650	OSCC	SRP392711
SRR21105652	OSCC	SRP392711
SRR21105653	OSCC	SRP392711
SRR21105654	OSCC	SRP392711
SRR21105655	OSCC	SRP392711
SRR21105656	OSCC	SRP392711
SRR21105657	OSCC	SRP392711
SRR21105658	OSCC	SRP392711
SRR21105659	OSCC	SRP392711
SRR21105660	OSCC	SRP392711
SRR21105661	OSCC	SRP392711
SRR21105663	OSCC	SRP392711
SRR21105664	OSCC	SRP392711
SRR21105665	OSCC	SRP392711
SRR21105666	OSCC	SRP392711
SRR21105667	OSCC	SRP392711
SRR21105668	OSCC	SRP392711
SRR21105669	OSCC	SRP392711
SRR21105671	HC	SRP392711
SRR21105672	HC	SRP392711
SRR21105673	HC	SRP392711
SRR21105674	HC	SRP392711
SRR21105675	HC	SRP392711
SRR21105676	HC	SRP392711
SRR21105677	HC	SRP392711
SRR21105678	HC	SRP392711
SRR21105679	HC	SRP392711
SRR21105680	HC	SRP392711
SRR21105682	HC	SRP392711
SRR21105683	HC	SRP392711
SRR21105684	HC	SRP392711
SRR21105685	HC	SRP392711
SRR21105686	HC	SRP392711
SRR21105687	HC	SRP392711
SRR21105688	HC	SRP392711
SRR21105689	HC	SRP392711
SRR21105690	HC	SRP392711
SRR21105691	HC	SRP392711
SRR21105693	HC	SRP392711
SRR21105694	HC	SRP392711
SRR21105695	HC	SRP392711
SRR21105696	HC	SRP392711
SRR21105697	HC	SRP392711
SRR21105698	HC	SRP392711
SRR21105699	HC	SRP392711
SRR21105700	HC	SRP392711
SRR21105701	HC	SRP392711
SRR21105702	OSCC	SRP392711
SRR21105703	OSCC	SRP392711
SRR21105704	OSCC	SRP392711
SRR21105706	OSCC	SRP392711
SRR21105707	OSCC	SRP392711
SRR21105708	OSCC	SRP392711
SRR21105709	OSCC	SRP392711
SRR21105710	OSCC	SRP392711
SRR21105711	OSCC	SRP392711
SRR21105712	OSCC	SRP392711
SRR21105713	OSCC	SRP392711
SRR21105714	OSCC	SRP392711
SRR21105715	OSCC	SRP392711
SRR21105718	OSCC	SRP392711
SRR21105719	OSCC	SRP392711
SRR21105720	OSCC	SRP392711
SRR21105721	OSCC	SRP392711
SRR21105722	OSCC	SRP392711
SRR21105723	OSCC	SRP392711
SRR21105724	OSCC	SRP392711
SRR21105725	OSCC	SRP392711
SRR21105726	OSCC	SRP392711
SRR21105727	OSCC	SRP392711
SRR21105729	OSCC	SRP392711
SRR21105730	OSCC	SRP392711
SRR21105731	OSCC	SRP392711
SRR21105732	OSCC	SRP392711
SRR21105733	OSCC	SRP392711
SRR21105734	OSCC	SRP392711
SRR21105735	OSCC	SRP392711
SRR21105736	OSCC	SRP392711
SRR21105737	OSCC	SRP392711
SRR21105738	OSCC	SRP392711
SRR21105740	OSCC	SRP392711
SRR21105741	OSCC	SRP392711
SRR21105742	OSCC	SRP392711
SRR21105743	OSCC	SRP392711
SRR21105744	OSCC	SRP392711
SRR21105745	OSCC	SRP392711
SRR21105746	OSCC	SRP392711
SRR21105747	OSCC	SRP392711
SRR21105748	OSCC	SRP392711
SRR21105749	OSCC	SRP392711
SRR21105751	OSCC	SRP392711
SRR21105752	OSCC	SRP392711
SRR21105753	OSCC	SRP392711
SRR21105754	OSCC	SRP392711
SRR21105755	OSCC	SRP392711
SRR21105756	OSCC	SRP392711
SRR21105757	OSCC	SRP392711
SRR21105758	OSCC	SRP392711
SRR21105759	OSCC	SRP392711
SRR21105760	OSCC	SRP392711
SRR21105762	OSCC	SRP392711
SRR21105763	OSCC	SRP392711
SRR21105764	OSCC	SRP392711
SRR21105765	OSCC	SRP392711
SRR21105766	OSCC	SRP392711
SRR21105767	OSCC	SRP392711
SRR21105768	OSCC	SRP392711
SRR21105769	OSCC	SRP392711
SRR21105770	OSCC	SRP392711
SRR21105771	OSCC	SRP392711
SRR21105773	OSCC	SRP392711
SRR21105774	OSCC	SRP392711
SRR21105775	OSCC	SRP392711
SRR21105776	OSCC	SRP392711
SRR21105777	OSCC	SRP392711
SRR21105778	OSCC	SRP392711
SRR21105779	OSCC	SRP392711
SRR21105780	OSCC	SRP392711
SRR21105781	OSCC	SRP392711
SRR21105782	OSCC	SRP392711
SRR21105871	HC	SRP392711
SRR21105872	HC	SRP392711
SRR21105874	HC	SRP392711
SRR21105875	HC	SRP392711
SRR21105876	HC	SRP392711
SRR21105877	HC	SRP392711
SRR21105878	HC	SRP392711
SRR21105879	HC	SRP392711
SRR21105880	HC	SRP392711
SRR21105881	HC	SRP392711
SRR21105882	HC	SRP392711
SRR21105883	HC	SRP392711
SRR21105885	HC	SRP392711
SRR21105886	HC	SRP392711
SRR21105887	HC	SRP392711
SRR21105888	HC	SRP392711
SRR21105889	HC	SRP392711
SRR21105890	HC	SRP392711
SRR21105891	HC	SRP392711
SRR21105892	HC	SRP392711
SRR21105893	HC	SRP392711
SRR21105894	HC	SRP392711

## Sheet: TableS2
Sample	g__Absconditabacteriales_(SR1)	g__Acetobacter	g__Acetobacteraceae_unclassified	g__Acholeplasma	g__Achromobacter	g__Acidaminococcaceae_unclassified	g__Acidaminococcus	g__Acidocella	g__Acinetobacter	g__Actinobacillus	g__Actinomyces	g__Actinomycetaceae_unclassified	g__Aeriscardovia	g__Aerococcus	g__Aeromonadales_unclassified	g__Aeromonas	g__Aestuariimicrobium	g__Afipia	g__Agathobacter	g__Aggregatibacter	g__Agromyces	g__Akkermansia	g__Alcaligenaceae_unclassified	g__Alistipes	g__Allisonella	g__Alloprevotella	g__Alloscardovia	g__Alysiella	g__Amnipila	g__Anaerococcus	g__Anaeroglobus	g__Anaerostignum	g__Anaerostipes	g__Anaerotruncus	g__Anaerovoracaceae_unclassified	g__Anaerovorax	g__Anoxybacillus	g__Aquabacterium	g__Arcobacter	g__Ascochyta	g__Aspergillaceae_unclassified	g__Asteroleplasma	g__Atopobiaceae_unclassified	g__Atopobium	g__Bacillaceae_unclassified	g__Bacillales_unclassified	g__Bacillus	g__Bacteroidales_unclassified	g__Bacteroides
SRR5559470	0	0	0	0	0	0	0	0	0	0	0.00389761	0	0	0	0	0	0	0	0	0.0147231	0	0	0	0	0	0.0342919	2.0133e-05	0	0	0	0	0	8.04824e-05	0	0	0	0	0	0	0	0	0	0	0.000614729	0	0	0	0	0.00429793
SRR5559471	0	0	0	0	0	0	0	0	0	0	0.00917695	0	0	0	0	0	0	0	0	0.00233699	0	0	0	0	0	0.00606436	0.000301979	0	0	0	0	0	0	0	0	0	0	0	0	0	0	0	0	0.00140114	0	0	0	0	0.00809978
SRR5559468	0	0	0	0	0	0	0	0	0	0	0.00524693	0	0	0	0	0	0	0	0	0.00154696	0	0	0	0	0	0.00788868	0	0	0	0	0.000231456	0	9.37273e-05	0	0	0	0	0	0	0	0	0	0	0.00104258	0	0	0	0	0.00524939
SRR5559469	0	0	0	0	0	0	0	0	0	0	0.0228203	0	0	0	0	0	0	0	0	0.00147385	0	0	0	0	0	0.00771362	0	0	0	0	0	0	0	0	0	0	0	0	0	0	0	0	0	0.00105538	0	0	0	0	0.000121669
SRR5559475	0	0	0	2.31483e-05	0	0	0	0	0	0	0.00769527	0	0	0	0	0	0	0	0	0.00335258	0	5.47335e-05	0	5.16723e-05	0	0.00122756	0	0	2.24372e-05	0	0	0	0	0	0	0	0	0	0	2.2714e-05	0	0	0	0.000876984	0	0	0.000135043	0	0.0117586
SRR5559472	0	0	0	0.000104404	0	0	0	0	0	0	0.0131512	0	0	0	0	0	0	0	0	0.00349441	0	0.000176501	0	0	0	0.00128481	0	0	0	0	0	0	5.57414e-05	0	0.00557803	0	0	0	0	0	0	0	0	0.00107329	0	0	0	0	0.0120457
SRR5559473	0	0	0	0	0	0	0	0	0	0.00846072	0.0110138	0	0	0	0	0	0	0	0	0.00928621	0	0	0	4.32749e-05	0	0.0274954	0	0	0	0	0	0	0	0	0.00115744	0	0	0	0	0	0	0	0	0.000674422	0	0	9.96741e-05	2.31039e-05	0.00499686
SRR5559476	0	0	0	0	0	0	0	0	0	0.00254302	0.0102706	0	0	0	0	0	0	0	0	0.00163978	0	0.000105659	0	0	0	0.00572286	0	0	0	0	0	0	4.21078e-05	0	0.000943141	0	0	0	0	0	0	0	0	0.00092893	0	0	0	0	0.0052926
SRR5559477	0	0	0	0	0	0	0	0	0	0.00604995	0.00665186	0	0	0	0	0	0	0	0	0.00646816	0	0	0	4.77282e-05	0	0.00339367	0	0	0	0	0	0	0	0	0.00100809	0	0	0	0	0	0	0	0	0.000732979	0	0	0.000147101	0	0.00783755
SRR5559430	0	0	0	0	0	0	0	0	0	0.00255731	0.00496612	5.76638e-05	0	0	0	0	0	0	0	0.00581471	0	6.51581e-05	0	0	0	0.00301171	0	0	0	0	0.000107137	0	4.68886e-05	0	0.00330568	0	0	0	0	0	0	0	0	0.000903587	0	0	0	0	0.00428062
SRR5559431	0	0	0	0	0	0	0	0	0	0.00169205	0.00385303	0	0.00011669	0	0	0	0	0	0	0.00137277	0	0	0	0	0	0.0209881	0.000343961	0	0.00014128	0	0.000227277	0	0	0	0.00844068	0	0	0	0	0	0	0	0	0.00153425	0	0	0	0.000118711	0
SRR5559428	0	0	0	0	0	0	0	0	0	0	0.00340361	0	0	0	0	0	0	0	0	0.00306384	0	0	0	0	0	0.0396327	6.89769e-05	0	0	0	0	0	0	0	0.0034719	0	0	0	0	0	0	0	0	0.00279743	0	0	0	0	0
SRR5559429	0	0	0	0	0	0	0	0	0	0.00477312	0.00446823	0	0	0	0	0	0	0	0	0.00142573	0	0	0	0	0	0.0295327	0	0	7.07798e-05	0	0.000167964	0	0	0	0.0015848	0	0	0	0	0	0	0	0	0.000934616	0	0	0	0	0
SRR5559434	0	0	0	0	0	0	0	0	0	0.00153101	0.00904188	0	0	0	0	0	0	0	0	0.00146702	0	0	0	0	0	0.0103088	0	0	0	0	0.00025518	0	0	0	0.00164539	0	0	0	0	0	0	0	0	0.00692466	0	0	0	1.14729e-05	8.3292e-05
SRR5559435	0	0	0	0	0	0	0	0	0	0	0.00517052	0	0	0	0	0	0	0	0	0.000776839	0	0	0	0	0	0.00719316	0	0	0	0	0	0	0	0	0.0012232	0	0	0	0	0	0	0	0	0.00135863	0	0	0	0	0
SRR5559432	0	0	0	5.56463e-05	0	0	0	0	0.000636278	0.00391159	0.00616577	0	0	0	0	0	0	0	0	0.00102324	0	0	0	0	0	0.00484808	0	0	0	0	0	0	0	0	0.00085647	0	0	0	0	0	0	0	0	0.00169309	0	0	0	0	0.001288
SRR5559433	0	0	0	0	0	0	3.29167e-05	0	0	0	0.0078369	0	0	0	0	0	0	0	0	0.00315632	0	0	0	0	0	0.00852837	0	0	0	0	0	0	0	0	0.00135723	0	0	0	0	0	0	0	0	0.000679091	0	0	0	0	0.00361667
SRR5559436	0	0	0	9.04642e-05	0	0	0	0	0.000509805	0	0.0052739	0	0	0	0	0	0	0	0	0.00411631	0	0	0	0	0	0.0166156	0	0	0.000104198	0	0.000218017	0	0	0	0.000879224	0	0	0	0	0	0	0	0	0.00111722	0	0	0	0	0.0130804
SRR5559437	0	0	0	0	0	8.6433e-05	0	0	0	0	0.00261562	0	0	0	0	0	0	0	0	0.00119111	0	0	0	0	0	0.00705061	4.85179e-05	0	0	0	0.00383626	0	0	0	0.00416526	0	0	0	0	0	0	0	0	0.00246451	0.000296005	0	0	0	0.00106429
SRR5559504	0	0	0	0	0	0	0	0	0.0037057	0	0.00459114	0	0	0	0	0	0	0	0	0.000780491	0	0	0	0	0	0.00330336	0	0	0	0	0.00081042	0	0	0	0	0	0	0	0	0	0	0	0	0.000392719	0	0	0	0	0.00361276
SRR5559367	0	0	0	0	0	0	0	0	0	0	0.00479366	0	0	0	0	0	0	0	0	0.00728408	0	0.000110218	0	0.000250319	0	0.00589335	0	0	0	0	0.00169125	0	0.00014639	0	0	0	0	0	0.00026439	0	0	0	0	0.00254489	0	0	0	0	0.00565415
SRR5559502	0	0	0	0	0	0	0	0	0.000381351	0	0.00556369	0	0	0	0	0	0	0	0	0.00175381	0	0	0	0	0	0.00140033	0	0	0	0	0.000319187	0	0	0	0	0	0	0	0	0	0	0	0	0.00119644	0	0	0	0	0.00791878
SRR5559501	0	0	0	0	0	0	0	0	0	0.00529241	0.00554601	0	0	0	0	0	0	0	0	0.00123169	0	0	0	0	0	0.0157928	0	0	0	0	0.000260583	0	0.001021	0	0	0	0	0	0	0	0	0	0	0.00237735	0	0	0	0	0.025377
SRR5559508	0	0	0	0	0	0.000289527	0	0	0	0.00757808	0.0105348	0	0	0	0	0	0	0	0	0.00438327	0	0	0	7.82064e-05	0	0.00377277	0	0	0	0	0.000841873	0	2.93783e-05	0	0	0	0	0	0	0	0	0	0	0.00135107	0	0	1.72035e-05	4.39673e-05	0.00742976
SRR5559506	0	0	0	0	0	0.000119592	0.000193502	0	0	0.00143457	0.00448074	0	0	0	0	0	0	0	0	0.00114928	0	0	0	0.000145893	0	0.00162107	0	0	0	0	0.000523931	0	2.99643e-05	0	0	0	0	0	0	0	0	0	0	0.00233345	0	0	0	0	0.0184097
SRR5559505	0	0	0	0	0	0.000271828	0	0	0	0	0.00652811	0	0	0	0	0	0	0	0	0.00229188	0	0	0	0.00408248	0	0.00161387	0	0	0	0	0.00143419	0	0.000143323	0	0	0	0	0	0	0	0	0	0	0.00148731	0	0	0	0	0.110741
SRR5559499	0	0	0	0	0	3.12654e-05	0	0	0	0.0410843	0.00359812	0	0	0	0	0	0	0	0	0.015018	0	0	0	5.51112e-05	0	0.0298769	0	0	0	0	0.000340282	0	0	0.00018673	0	0	0	0	0	0	0	0	0	0.000429733	0	0	0	0	0.00406312
SRR5559498	0	0	0	0	0	0.000214389	5.34839e-05	0	0	0.0141622	0.00256323	0	0	0	0	0	0	0	0	0.00771687	0	0	0	3.55468e-05	0	0.0223096	0	0	0	0	0.00211545	0	1.71431e-05	0	0	0	0	0	0	0	0	0	0	0.000939925	0	0	0	0	0.0137056
SRR5559591	0	0	0	0	0	0	0.000133695	0	0	0.00918503	0.00559554	0	0	0	0	0	0	0	0	0.00362887	0	2.22259e-05	0	0.000222331	0	0.00512276	0	0	0	0	0.00023496	0	5.76427e-05	0	0	0	0	0	0	0	0	0	0	0.000833888	0	0	0	0	0.0190446
SRR5559592	0	0	0	0	0	0	0	0	0	0.00603371	0.00525395	0	0	0	0	0	0	0	0	0.00293896	0	0	0	0.000268519	0	0.00530717	0	0	0	0	0.000223228	0	3.21369e-05	3.8662e-05	0	0	0	0	0	0	0	0	0	0.000470013	0	0	0	0	0.0267408
SRR5559593	0	0	0	0	0	0	7.50327e-05	0	0	0.00666629	0.00148237	0	0	0	0	0	0	0	0.000113981	0.00171725	3.62323e-05	0	0	1.82557e-05	0	0.00122159	0	0	0	0	0.000200736	0	5.56041e-05	0	0	0	0	0	0	0	0	0	0	0.000500672	0	0	0	1.93774e-05	0.00262916
SRR5559594	0	0	0	0	0	0	0	0	0	0.0031177	0.00610322	0	0	0	0	0	0	0	0	0.00168442	0	0	0	4.67057e-05	0	0.019536	0	0	0	0	0.000476864	0.00021598	8.8437e-05	0	0	0	0	0	0	0	0	0	0	0.00232156	0	0	0	0	0.0157403
SRR5559587	0	0	0	7.15475e-06	0	0	0	0	0	0.00471705	0.00581825	0	0	0	0	0	0	0	0	0.00159209	0	0	0	0.000611988	0	0.00541482	0	0	0	0	0.00131752	0	0.000168456	0	0	0	0	0	0	0	0	0	0	0.00166639	0	0	0	0	0.0373398
SRR5559588	0	0	0	0	0	0	0	0	0	0	0.00301852	0	0	0	0	0	0	0	0	0.000857505	0	0.000169081	0	0.000119276	0	0.00667115	0	0	0	0	0.000455989	0	0.000548829	0	0	0	0	0	0	0	0	0	0	0.00217814	0	0	0	0	0.0738316
SRR5559589	0	0	0	0	0	0	0.000208558	0	0.000355192	0.00358627	0.0130237	0	0	0	0	0	0	0	0.000420048	0.00124658	0	0	0	4.68913e-05	0	0.0149609	0.000334785	0	0	0	0.00148112	0	9.84212e-05	0	0	0	0	0	0	0	0	0	0	0.00154208	0	0	0	3.96152e-05	0.00979162
SRR5559590	0	0	0	0	0	0	0	0	0.00370176	0	0.00406957	0	0	0	0	0	0	0	0	0.000893966	0	0	0	5.77669e-05	0	0.0236945	7.21598e-05	0	0	0	0.000360367	0	6.41821e-05	0	0	0	0	0	0	0	0	0	0	0.000993101	0	0	0	0	0.01692
SRR5559595	0	0	0	0	0	0	0.00032737	0	0	0.00098753	0.015473	0	0	0	0	0	0	0	0	0.00326827	0	0	0	0.000165496	0	0.0130938	0.000249086	0	0	0	0.00220869	0	4.31336e-05	0	0.000474634	0	0	0	0	0	0	0	0	0.000799834	0	0	0	1.3007e-05	0.0137567
SRR5559596	0	0	0	0	0	0	0	0	0.000186511	0	0.00459442	0	0	0	0	0	0	0	4.30943e-05	0.000637613	0	0	0	3.11765e-05	0	0.0282513	0	0	0	0	0.000261763	0	0.000242799	0	0	0	0	0	0	0	0	0	0	0.0017238	0	0	0	0	0.0399137
SRR5559683	0	0	0	0	0	0	0	0.000117615	0	0	0.0321973	0	0	0	0	0	0	0	0	0.00338857	0	0	0	0	0	0.00387019	0.000443917	0	0	0	0	0	0	0	0	0	0	0	0	0	0	0	0	0.00154294	0	0	0	0	0
SRR5559682	0	0	0	0	0	0	0	0	0	0	0.00757675	0	0	0	0	0	0	0	0	0.0248287	0	0	0	0	0	0.00602031	8.46072e-05	0	0	0	0	0	0	0	0	0	0	0	0	0	0	0	0	0.00246784	0	0	0	0	0
SRR5559685	0	0	0	0	0	0	0	0	0	0	0.0139572	0	0	0	0	0	0	0	0	0	0	0	0	0	0	0.00473998	0.000413019	0	0	0	0.000452815	0	0	0	0	0	0	0	0	0	0	0	0	0.00506277	0	0	0	0	0
SRR5559684	0	0	0	0	0	0	0	0	0	0	0.0105015	0	0	0	0	0	0	0	0	0.00405252	0	0	0	0	0	0.0103406	0	0	0	0	0	0	0	0	0	0	0	0	0	0	0	0	0	0.00270842	0	0	0	8.07825e-05	0
SRR5559679	0	0	0	0	0	0	0	0	0	0	0.0100689	0	0	0	0	0	0	0	0	0	0	0	0	0	0	0.0026191	0.000319936	0	0	0	0	0	0	0	0	0	0	0	0	0	0	0	0	0.00142267	0	0	0	0	0.000303396
SRR5559678	0	0	0	0	0	0	0	0	0	0	0.00297081	0	0	0	0	0	0	0	0	0.00433472	0	0	0	0	0	0.0326942	0	0	0	0	0.000550186	0	0	0	0	0	0	0	0	0	0	0	0	0.00112367	0	0	0	0	0.000250959
SRR5559681	0	0	0	0.000102121	0	0	0	0	0	0.00872522	0.00547156	0	0	0	0	0	0	0	0	0.00543857	0	0	0	0	0	0.00582726	0	0	4.14146e-05	0	0.000853994	0	0	0	0	0	0	0	0	0	0	0	0	0.00238084	0	0	0	7.95833e-05	0.00040468
SRR5559680	0	0	0	0	0	0	0	0	0	0	0.007136	0	0	0	0	0	0	0	0	0	0	0	0	0	0	0.00669171	0.000268106	0	0	0	0	0	0	0	0	0	0	0	0	0	0	0	0	0.00157443	0	0	0	0	0
SRR5559677	0	0	0	0	0	0	0	0	0	0	0.00600487	0	0	0	0	0	0	0	0	0.00186097	0	0	0	0	0	0.0117336	0	0	0	0	0	0	0	0	0	0	0	0	0	0	0	0	0	0.00161279	0	0	0	1.86942e-05	0
SRR5559676	0	0	0	0	0	0	0.000126745	0	0	0	0.0110235	0	0	0	0	0	0	0	0	0.000174237	0	0	0	0	0	0.00986253	0.00143746	0	0	0	0.000596701	0	0	0	0	0	0	0	0	0	0	0	0	0.00206867	0	0	0	0	0
SRR5559406	0	0	0	3.30008e-05	0	0	8.29434e-05	0	0	0	0.00890723	0	0	0	0	0	0	0	0	0.00117302	0	0	0	0	0	0.0618422	0	0	2.61826e-05	0	0	0	0	0	0	0	0	0	0	3.11035e-05	0	0	0	0.00250279	0	0	0	0	0
SRR5559407	0	0	0	0	0	0	0.000990974	0	0.00431311	0	0.0100809	0.000109902	0	0	0	0	0	0	0.000114748	0	0	0	0	0	0	0.00811374	0	0	0	0	0.001546	0	0	0	0	0	0	0	0	0	0	0	0	0.00257131	0	0	0	0	5.07651e-05
SRR5559404	0	0	0	0	0	0	0	0	0	0	0.00577783	0	0	0	0	0	0	0	0	0	0	0	0	0	0	0.0310982	0	0	0	0	0.0014955	0	0	0	0	0	0	0	0	0	0	0	0	0.00126267	0	0	0	0	9.71641e-05
SRR5559405	0	0	0	0	0	0	0.000581644	0	0	0	0.00546363	0	0	0	0	0	0	0	0	0	0	0	0	0	0	0.015458	0	0	0	0	0	0	0	0	0	0	0	0	0	0	0	0	0	0.00174553	0	0	0	0	0.00186747
SRR5559402	0	0	0	0	0	0	0.000653984	0	0	0	0.00599702	0	0	0	0	0	0	0	0	0.0024225	0	0	0	0	0	0.0371787	0	0	5.99265e-05	0	0.00050781	0	0.000135777	0	0	0	0	0	0	0	0	0	0	0.00136055	0	0	0	0	0.00208887
SRR5559403	0	0	0	0	0	0	0	0	0	0.0066039	0.00722716	0	0	0	0	0	0	0	0	0.00110207	0	0	0	0	0	0	0	0	2.79432e-05	0	7.86012e-05	0	0	0	0	0	0	0	0	0	0	0	0	0.00190457	0	0	0	0	0
SRR5559400	0	0	0	6.75045e-06	0	0	0	0	0	0.0281584	0.00874938	0	0	0	0	0	0	0	0	0.00309248	0	0	0	0	0	0.00918473	0	0	6.67184e-06	0	0.000176249	0	0	0	0.000885795	0	0	0	0	6.92429e-06	0	0	0	0.0015122	0	0	0	2.97283e-05	0
SRR5559401	0	0	0	0	0	0	0	0	0	0.0096759	0.00606863	0	0	0	0	0	0	0	0	0.00381565	0	0	0	0	0	0.000150047	0.000545739	0	0	0	0	0	0	0	0	0	0	0	0	0	0	0	0	0.00238575	0	0	0	0	0
SRR5559398	0	0	0	0	0	0	0	0	0	0.00374756	0.0148865	0	0	0	0	0	0	0	0	0.00149213	0	0	0	0	0	0.00274626	0	0	0	0	0	0	0	0	0	0	0	0	0	0	0	0	0	0.00832031	0	0	0	0	0
SRR5559399	0	0	0	2.37874e-05	0	0	0	0	0	0.0105629	0.00751645	0	0	0	0	0	0	0	0	0.00317288	0	0	0	0	0	0.00127999	0.000276504	0	2.82813e-05	0	0	0	0	0	0	0	0	0	0	2.80969e-05	0	0	0	0.00250719	0	0	0	0	0
SRR5559465	0	0	0	0	0	0	0	0	0	0.0125878	0.00873598	0	0	0	0	0	0	0	0	0	0	0	0	0	0	0.00519565	9.43185e-05	0	1.65867e-05	0	0	0	0	0	0	0	0	0	0	0	0	0	0	0.00641848	0	0	0	0	0
SRR5559464	0	0	0	0	0	0	0	0	0	0	0.00505665	0	0	0	0	0	0	0	0	0.000615657	0	0	0	0	0	0.000937508	0.000767268	0	0	0	0	0	0	0	0	0	0	0	0	0	0	0	0	0.00203656	0	0	0	0	0
SRR5559463	0	0	0	0	0	0	0	0	0	0	0.0101977	0	0	0	0	0	0	0	0	0.000500898	0	0	0	0	0	0.00245116	0.000163472	0	1.70707e-05	0	0	0	0	0	0	0	0	0	0	0	0	0	0	0.00208955	0	0	0	0	0
SRR5559462	0	0	0	0	0	0	0	0	0	0	0.007838	0	0	0	0	0	0	0	0	0.0020334	0	0	0	0	0	0.0027123	0.00054254	0	0	0	0	0	0	0	0	0	0	0	0	0	0	0	0	0.00332749	0	0	0	0	0
SRR5559461	0	0	0	0	0	0	0	0	0	0	0.00747605	0	0	0	0	0	0	0	0	0	0	0	0	0	0	0.00347549	9.35598e-05	0	0	0	0	0	0	0	0	0	0	0	0	0	0	0	0	0.00288288	0	0	0	0	0
SRR5559460	0	0	0	0	0	0	0	0	0	0	0.00871329	0	0	0	0	0	0	0	0	0.00460484	0	0	0	0	0	0.00652161	0	0	0	0	0.000245938	0	0	0	0	0	0	0	0	0	0	0	0	0.00188623	0	0	0	0	0.000421176
SRR5559459	0	0	0	0	0	0	0	0	0	0	0.00495231	0	0	0	0	0	0	0	0	0.000862847	0	0	0	0	0	0.0227119	0	0	0	0	0	0	0	0	0	0	0	0	0	0	0	0	0	0.00107075	0	0	0	0	0.00111673
SRR5559458	0	0	0	0	0	0	0	0	0	0	0.00950754	0	0	0	0	0	0	0	0	0.00344809	0	0	0	0	0	0.00113824	0	0	0	0	0.000221773	0	0	0	0	0	0	0	0	0	0	0	0	0.00230464	0	0	4.9112e-05	0	0
SRR5559467	0	0	0	4.68771e-05	0	0	0	0	0	0	0.00426472	0	0	0	0	0	0	0	0	0.00136016	0	0	0	6.157e-05	0	0.0260272	0	0	0	0	0.000223169	0	0	0	0	0	0	0	0	0	0	0	0	0.00176294	0	0	0	0	0.00233448
SRR5559466	0	0	0	0	0	0	4.35219e-05	0	0	0	0.0208481	0	0	0	0	0	0	0	5.04012e-05	0.00461111	0	0	0	0.000335823	0	0.00730103	3.78646e-05	0	0	0	7.4121e-05	0	0	0	0	0	0	0	0	0	0	0	0	0.00340192	0	0	6.41341e-05	0	0.00559918
SRR5559557	0	0	0	0	0	0	0	0	0.00182604	0.005723	0.00550421	0	0	0	0	0	0	0	0	0.00189663	0	0	0	0	0	0.000625798	0	0	0	0	0.000309282	0	0	0	0	0	0	0	0	0	0	0	0	0.00204984	0	0	0	0	0.000364137
SRR5559558	0	0	0	0	0	0	0	0	0.00407599	0	0.00315651	0	0	0	0	0	0	0	0	0.0022925	0	0	0	4.61904e-05	0	0.011479	0	0	0	0	0.000195522	0	0	0	0	0	0	0	0	0	0	0	0	0.00190139	0	0	0	0	0.000931773
SRR5559559	0	0	0	0	0	0	0	0	0	0	0.00405149	0	0	0	0	0	0	0	9.1453e-05	0.0012649	0	0	0	2.57318e-05	0	0.00372383	0	0	0	0	0	0	0	0	0	0	0	0	0	0	0	0	0	0.00612596	0	0	0	0	0.00051886
SRR5559560	0	0	0	3.59661e-05	0	0	0	0	0	0	0.00508023	0	0	0	0	0	0	0	0	0.000775667	0	0	0	0	0	0.00321962	0	0	0.000112	0	9.05727e-05	0	0	0	0	0	0	0	0	3.57683e-05	0	0	0	0.00384751	0	0	0	0	0.000117094
SRR5559561	0	0	0	0	0	0	0	0	0	0	0.00651319	0	0	0	0	0	0	0	0	0.00441319	0	0	0	0	0	0.00671594	0.00032574	0	0	0	0.000231078	0	0	0	0	0	0	0	0	0	0	0	0	0.00187202	0	0	0	0	0
SRR5559562	0	0	0	0	0	0	0	0	0	0	0.00456094	0	0	0	0	0	0	0	0	0.00128643	0	0	0	0	0	0.00995723	0	0	0	0	0	0	0	0	0	0	0	0	0	0	0	0	0	0.00206509	0	0	0	0	0
SRR5559563	0	0	0	0	0	0	0	0	0	0	0.00384167	0	0	0	0	0	0	0	0	0	0	0	0	0	0	0.0136241	0	0	0	0	0.000650596	0	0	0	0	0	0	0	0	0	0	0	0	0.00183122	0	0	0	0	0
SRR5559564	0	0	0	0	0	0	0	0	0	0	0.00923903	0	0	0	0	0	0	0	0	0.00158405	0	0	0	0	0	0.00524408	0	0	8.62322e-05	0	0	0	0	0	0	0	0	0	0	0	0	0	0	0.00160996	0	0	0	0	0
SRR5559565	0	0	0	0	0	0	0	0	0.00171697	0.00142454	0.00433969	0	0	0	0	0	0	0	0	0.00900264	0	0	0	0	0	0.0651701	0.000417262	0	7.08982e-05	0	0.00085375	0	0	0	0	0	0	0	0	0	0	0	0	0.00124722	0	0	0	0	0.000364193
SRR5559566	0	0	0	0	0	0	0	0	0.000263391	0	0.00491798	0	0	0	0	0	0	0	0	0.00655407	0	0	0	0	0	0.00585427	0	0	0	0	0.00112027	0	0	0	0	0	0	0	0	0	0	0	0	0.000944243	0	0	0	0	0
SRR5559626	0	0	0	0	0	0	0	0	0	0	0.00777736	0	0	0	0	0	0	0	0	0.00435191	0	0	0	0	0	0.00928038	0	0	0	0	0.000372141	0	0	0	0	0	0	0	0	0	0	0	0	0.00180278	0	0	0	1.99665e-05	0
SRR5559625	0	0	0	0	0	0	0	0	0.000330167	0	0.00524482	0	0	0	0	0	0	0	0	0.00376978	0	0	0	0	0	0.00293458	0	0	0	0	0.000668628	0	0	0	0	0	0	0	0	0	0	0	0	0.00113152	0	0	0	0	0
SRR5559628	0	0	0	0	0	0	0	0	0	0	0.00680955	0	0	0	0	0	0	0	0	0.00327712	0	0	0	0	0	0	0	0	0	0	0	0	0	0	0	0	0	0	0	0	0	0	0	0	0	0	0	0	0
SRR5559627	0	0	0	0	0	0	0	0	0	0	0.00558491	0	0	0	0	0	0	0	0	0.00200691	0	0	0	0	0	0.00307851	0	0	0	0	0	0	0	0	0	0	0	0	0	0	0	0	0	0.00176291	0	0	0	0	0
SRR5559630	0	0	0	0	0	0	0	0	0	0	0.0149355	0	0	0	0	0	0	0	0	0	0	0	0	0	0	0.00094737	0	0	9.00091e-05	0	0	0	0	0	0	0	0	0	0	0	0	0	0	0.00108139	0	0	0	0	0
SRR5559696	0	0	0	0	0	0	0.000190875	0	0	0	0.00702057	0	0	0	0	0	0	0	0	0.00216408	0	0	0	0	0	0.00471862	0	0.00200502	3.99618e-05	0	0.000815825	0	0	0	0	0	0	0	0	0	0	0	0	0.00204646	0	0	0	0	7.34697e-05
SRR5559632	0	0	0	0	0	0	0	0	0.00208022	0	0.00543201	0	0	0	0	0	0	0	0	0.00175601	0	0	0	0	0	0.00135907	0	0.00262905	0	0	0.000616605	0	0	0	0	0	0	0	0	0	0	0	0	0.000664954	0	0	0	0	0
SRR5559631	0	0	0	0	0	0	4.50007e-05	0	0	0	0.00359533	0	0	0	0	0	0	0	0	0.00221035	0	0	0	0	0	0.0149691	0	0	0	0	0.000440892	0	0	0	0	0	0	0	0	0	0	0	0	0.00165537	0	0	0	0	0
SRR5559624	0	0	0	8.64716e-05	0	0	0	0	0.000471779	0	0.00614862	0	0	0	0	0	0	0	0	0.000720443	0	0	0	0	0	0.0128903	0	0	0	0	0.00218207	0	0	0	0	0	0	0	0	0	0	0	0	0.00111775	0	0	0	0	0.000465579
SRR5559623	0	0	0	9.4056e-06	0	0	0.000133707	0	0.000122172	0.0103983	0.00124793	0	0	0	0	0	0	0	0	0.000941891	0	0	0	0	0	0.00158964	0	0	0	0	0	0	0	0	0	0	0	0	0	0	0	0	0	0.000460622	0	0	0	0	0.00731881
SRR5559361	0	0	0	0	0	0	0	0	0	0.00631879	0.00177201	0	0	0	0	0	0	0	0	0.00271229	0	0	0	0.000209633	0	0.00218887	0	0	0	0	0.000358877	0	2.43662e-05	0	0	0	0	0	0	0	0	0	0	0.000824628	0	0	0	0	0.0128803
SRR5559362	0	0	0	0	0	0	0	0	0	0	0.00670869	0	0	0	0	0	0	0	0	0	0	0	0	0	0	0.0997348	0	0	0	0	0	0	0	0	0	0	0	0	0	0	0	0	0	0.00164753	0	0	0	0	0
SRR5559359	0	0	0	0	0	0	0	0	0	0	0.01219	0	0	0	0	0	0	0	0	0	0	0	0	0	0	0.0107682	0	0	0	0	0	0	0	0	0	0	0	0	0	0	0	0	0	0.00288247	0	0	0	0	0
SRR5559360	0	0	0	0	0	0	0	0	0	0	0.0154062	0	0	0	0	0	0	0	0	0	0	0	0	0	0	0.0114506	0.00211543	0	0	0	0	0	0	0	0	0	0	0	0	0	0	0	0	0.00378291	0	0	0	0	0
SRR5559366	0	0	0	0	0	0	0	0	0	0	0.0172167	0	0	0	0	0	0	0	0	0	0	0	0	0	0	0.00301253	0	0	0	0	0	0	0	0	0	0	0	0	0	0	0	0	0	0.00172467	0	0	0	0	0.00329152
SRR5559363	0	0	0	0	0	0	0	0	0	0.0128001	0.00982737	0	0	0	0	0	0	0	0	0	0	0	0	0	0	0	0	0	0	0	0.00128446	0	0	0	0	0	0	0	0	0	0	0	0	0.00220815	0	0	0	0	0
SRR5559364	0	0	0	0	0	0	0	0	0	0	0.0174257	0	0	0	0	0	0	0	0	0	0	0	0	0	0	0	0.000511422	0	0	0	0	0	0	0	0	0	0	0	0	0	0	0	0	0.00400073	0	0	0	0	0
SRR5559357	0	0	0	0	0	0	0	0	0	0.0504911	0.00286033	0	0	0	0	0	0	0	0	0	0	0	0	0	0	0.0745647	0	0	0	0	0	0	0	0	0	0	0	0	0	0	0	0	0	0.000818482	0	0	0	0	0
SRR5559358	0	0	0	2.25268e-05	0	0	0	0	0	0	0.00266582	0	0	0	0	0	0	0	0	0.000185433	0	0	0	0	0	0.0256332	1.60219e-05	0	6.09454e-05	0	0.00135412	0	0	0	0	0	0	0	0	2.30292e-05	0	0	0	0.0011269	0	0	0	0	0
SRR5559532	0	0	0	0	0	0	0	0	0	0	0.0177563	0	0	0	0	0	0	0	0	0	0	0	0	0	0	0	0.000402201	0	0	0	0	0	0	0	0	0	0	0	0	0	0	0	0	0.0028864	0	0	0	0	0
SRR5559531	0	0	0	0	0	0	0	0	0	0	0.0186667	0	0	0	0	0	0	0	0	0	0	0	0	0	0	0.00689698	0.00183765	0	0	0	0.00124858	0	0	0	0	0	0	0	0	0	0	0	0	0.00205475	0	0	0	0	0
SRR5559534	0	0	0	0	0	0	0	0	0	0	0.0107944	0	0	0	0	0	0	0	0	0	0	0	0	0	0	0.0232991	0	0	0	0	0	0	0	0	0	0	0	0	0	0	0	0	0	0.00126941	0	0	0	0	0
SRR5559533	0	0	0	0	0	0	0	0	0	0	0.00447495	0	0	0	0	0	0	0	0	0.0101596	0	0	0	0	0	0.0390102	0	0	0	0	0	0	0	0	0	0	0	0	0	0	0	0	0	0	0	0	0	0	0
SRR5559536	0	0	0	1.16631e-06	0	0	0	0	0	0	0.0068244	0	0	0	0	0	0	0	0	0	0	0	0	0	0	0.000409835	0	0	0.00014634	0	7.95737e-05	0	0	0	0	0	0	0	0	1.15868e-06	0	0	0	0.000582455	0	0	0	0	0
SRR5559535	0	0	0	0	0	0	0	0	0	0	0.00240078	0	0	0	0	0	0	0	0	0	0	0	0	0	0	0	0	0	0	0	0	0	0	0	0	0	0	0	0	2.73263e-05	0	0	0	0	0	0	0	0	0
SRR5559538	0	0	0	0	0	0	0	0	0	0	0.00902324	0	0	0	0	0	0	0	0	0	0	0	0	0	0	0	0	0	0	0	0	0	0	0	0	0	0	0	0	0	0	0	0	0.00182807	0	0	0	0	0
SRR5559537	0	0	0	0	0	0	0	0	0	0	0.00631485	0	0	0	0	0	0	0	0	0	0	0	0	0	0	0.0212734	0	0	0	0	0	0	0	0	0	0	0	0	0	0	0	0	0	0	0	0	0	0	0
SRR5559540	0	0	0	0	0	0	0	0	0	0	0.0103241	0	0	0	0	0	0	0	0	0	0	0	0	0	0	0	0.00190758	0	0	0	0	0	0	0	0	0	0	0	0	0	0	0	0	0.00459813	0	0	0	0	0
SRR5559539	0	0	0	0	0	0	0	0	0	0	0.00532829	0	0	0	0	0	0	0	0	0	0	0	0	0	0	0	0.000604032	0	0	0	0.000673104	0	0	0	0	0	0	0	0	0	0	0	0	0.00137302	0	0	0	0	0
SRR5559420	0	0	0	0	0	0	0	0	0	0	0.00759276	0	0	0	0	0	0	0	0	0	0	0	0	0	0	0.00354551	0.00047814	0	0	0	0	0	0	0	0	0	0	0	0	0	0	0	0	0.00367684	0	0	0	0	0
SRR5559421	0	0	0	0	0	0	0	0	0	0	0.00389349	0	0	0	0	0	0	0	0	0	0	0	0	0	0	0.064953	0	0	0	0	0	0	0	0	0	0	0	0	0	0	0	0	0	0.00132819	0	0	0	0	0
SRR5559418	0	0	0	0	0	0	0	0	0	0.0466065	0.00411277	0	0	0	0	0	0	0	0	0	0	0	0	0	0	0	0	0	0	0	0.00419285	0	0	0	0	0	0	0	0	0	0	0	0	0.00285377	0	0	0	0	0
SRR5559419	0	0	0	0	0	0	0	0	0	0	0.00437383	0	0	0	0	0	0	0	0	0	0	0	0	0	0	0	0	0	0	0	0	0	0	0	0	0	0	0	0	0	0	0	0	0.00131385	0	0	0	0	0
SRR5559424	0	0	0	0	0	0	0	0	0	0	0.00353119	0	0	0	0	0	0	0	0	0	0	0	0	0	0	0.0534155	0	0	0	0	0	0	0	0	0	0	0	0	0	0	0	0	0	0.00140016	0	0	0	0	0
SRR5559425	0	0	0	0	0	0	0	0	0	0	0.001862	0	0	0	0	0	0	0	0	0	0	0	0	0	0	0.0441489	0	0	0	0	0	0	0	0	0	0	0	0	0	0	0	0	0	0	0	0	0	0	0
SRR5559422	0	0	0	6.37139e-05	0	0	0	0	0.156483	0	0.00355289	0	0	0	0	0	0	0	0	0.00844584	0	0	0	0	0	0	0	0	6.05958e-05	0	0	0	0	0	0	0	0	0	0	6.30217e-05	0	0	0	0.00105387	0	0	0	0	0
SRR5559423	0	0	0	0	0	0	0	0	0	0.00157565	0.00480583	0	0	0	0	0	0	0	0	0	0	0	0	0	0	0	0	0	0	0	0	0	0	0	0	0	0	0	0	0	0	0	0	0.00107186	0	0	0	0	0
SRR5559426	0	0	0	1.5793e-05	0	0	0	0	0	0.0425257	0.00157967	0	0	0	0	0	0	0	0	0	0	0	0	0	0	0.0368104	0	0	1.85619e-05	0	0	0	0	0	0	0	0	0	0	1.79038e-05	0	0	0	0	0	0	0	0	0
SRR5559427	0	0	0	0	0	0	0	0	0	0	0	0	0	0	0	0	0	0	0	0	0	0	0	0	0	0.010793	0	0	0	0	0.00321832	0	0	0	0	0	0	0	0	0	0	0	0	0	0	0	0	0	0
SRR5559699	0	0	0	0	0	0	0	0	0	0	0.00259927	0	0	0	0	0	0	0	0	0.00545381	0	0	0	0	0	0.0546844	0	0	0.000119238	0	0	0	0	0	0	0	0	0	0	0	0	0	0	0.0008075	0	0	0	0	0
SRR5559698	0	0	0	0	0	0	0	0	0	0	0.00590745	0	0	0	0	0	0	0	0	0.0060545	0	0	0	0	0	0.0225087	0	0	0	0	0	0	0	0	0	0	0	0	0	0	0	0	0	0.00147628	0	0	0	0	0
SRR5559697	0	0	0	6.11344e-05	0	0	0	0	0	0.00444757	0.00385968	0	0	0	0	0	0	0	0	0.00317001	0	0	0	0	0	0.0153612	0	0	5.97284e-05	0	0.000330518	0	0	0	0.00200693	0	0	0	0	6.22781e-05	0	0	0	0.00057933	0	0	0	2.26057e-05	0
SRR5559706	0	0	0	0	0	0	0	0	0	0	0.00662339	0	0	0	0	0	0	0	0	0.00450177	0	0	0	0	0	0.0217483	0	0	0	0	0.000800577	0	0	0	0.00264578	0	0	0	0	0	0	0	0	0.00202984	0	0	0	0	0
SRR5559705	0	0	0	3.6567e-05	0	0	0	0	0	0.00240358	0.00637032	3.86526e-05	0	0	0	0	0	0	0	0.00365732	0	0	0	0	0	0.00854449	0	0	4.03936e-05	0	0.00113405	0	0	0	0.00140806	0	0	0	0	3.81504e-05	0	0	0	0.00205692	0	0	0	0	0
SRR5559569	0	0	0	1.74147e-05	0	0	0	0	0	0	0.0130104	0	0	0	0	0	0	0	0	0.00175039	0	0	0	0	0	0.00871112	0	0	1.72119e-05	0	0.000454684	0	0	0	0.00228516	0	0	0	0	1.78632e-05	0	0	0	0.00235536	0	0	0	7.66925e-05	0
SRR5559570	0	0	0	2.53542e-05	0	0	0	0	0	0.0031228	0.00826714	0	0	0	0	0	0	0	0	0.0018731	0	0	0	0	0	0.0110766	0.000159202	0	2.63649e-05	0	0	0	0	0	0	0	0	0	0	2.78335e-05	0	0	0	0.00220301	0	0	0	0	0
SRR5559571	0	0	0	5.985e-05	0	0	0	0	0	0.00327111	0.00583239	0	0	0	0	0	0	0	0	0.00289246	0	0	0	0	0	0.00475289	3.71888e-05	0	5.41785e-05	0	0	0	0	0	0	0	0	0	0	5.8387e-05	0	0	0	0.00116272	0	0	0	0	0
SRR5559572	0	0	0	2.82368e-05	0	0	0	0	0	0	0.0036989	0	0	0	0	0	0	0	0	0.00333447	0	0	0	0	0	0.00715491	0	0	3.3183e-05	0	0	0	0	0	0.0009082	0	0	0	0	2.18407e-05	0	0	0	0.000773002	0	0	0	0	0
SRR5559573	0	0	0	0	0	0	0	0	0	0	0.00627269	0	0	0	0	0	0	0	0	0	0	0	0	0	0	0.00180809	0.00103246	0	0	0	0	0	0	0	0	0	0	0	0	0	0	0	0	0.00616775	0	0	0	0	0
SRR5559574	0	0	0	0	0	0	0	0	0	0	0.0138521	0	0	0	0	0	0	0	0	0	0	0	0	0	0	0.0022296	0.000218478	0	0	0	0.000247368	0	0	0	0	0	0	0	0	0	0	0	0	0.00197182	0	0	0	0	0
SRR5559575	0	0	0	3.44906e-05	0	0	0	0	0.00295819	0	0.0116869	0	0	0	0	0	0	0	0	0.00264987	0	0	0	0	0	0.00305061	0.000189758	0	0	0	0.000197506	0	0	0	0	0	0	0	0	0	0	0	0	0.00169113	0	0	0	0	0.00182852
SRR5559576	0	0	0	0	0	0	0	0	0	0	0.00507835	0	0	0	0	0	0	0	0	0.000765082	0	0	0	0	0	0.00265187	0	0	0	0	0	0	0	0	0	0	0	0	0	0	0	0	0	0.000621862	0	0	0	0	0
SRR5559568	0	0	0	2.88569e-05	0	0	0	0	0.000168783	0	0.00730298	0	0	0	0	0	0	0	0	0.00084963	0	0	0	0	0	0.00341708	0.00024315	0	2.62871e-05	0	0.000372682	0	0	0	0	0	0	0	0	2.70424e-05	0	0	0	0.0012118	0	0	0	3.8981e-06	0
SRR5559485	0	0	0	4.2087e-05	0	0	0	0	0	0	0.0035635	0	0	0	0	0	0	0	0	0.00523948	0	0	0	0	0	0.0151855	0	0	3.88307e-05	0	0	0	0	0	0.00103555	0	0	0	0	3.88663e-05	0	0	0	0.00109303	0	0	0	6.20123e-05	0.000450203
SRR5559484	0	0	0	9.02097e-05	0	0	0	0	0	0	0.00800464	0	0	0	0	0	0	0	0	0	0	0	0	0	0	0.00432502	0.000439875	0	8.01721e-05	0	0.000618631	0	0	0	0	0	0	0	0	7.80921e-05	0	0	0	0.00168789	0	0	0	0	0.000153266
SRR5559487	0	0	0	7.53535e-05	0	0	0	0	0	0	0.00547836	4.25522e-05	0	0	0	0	0	0	0	0.00335774	0	0	0	0	0	0.00789593	0	0	6.44545e-05	0	0.000130578	0	0	0	0	0	0	0	0	6.82108e-05	0	0	0	0.00160707	0	0	0	0	0
SRR5559486	0	0	0	5.67882e-05	0	0	5.6713e-05	0	0	0.00730067	0.0142721	0	0	0	0	0	0	0	0	0.0029869	0	0	0	0	0	0.0035947	0	0	0.000111378	0	0	0	0	0	0	0	0	0	0	5.3856e-05	0	0	0	0.00130785	0	0	0	0.00019275	0
SRR5559481	0	0	0	2.95132e-05	0	0	0	0	0	0.00904774	0.0101626	0	0	0	0	0	0	0	0	0.00365102	0	0	0	0	0	0.0110372	0	0	2.86133e-05	0	0	0	0	0	0	0	0	0	0	2.81725e-05	0	0	0	0.000243092	0	0	0	2.46834e-05	0
SRR5559480	0	0	0	0	0	0	0	0	0	0.00294819	0.00759426	0	0	0	0	0	0	0	0	0.00349707	0	0	0	0	0	0.0106339	0	0	8.7794e-05	0	0.000117967	0	0	0	0	0	0	0	0	0	0	0	0	0.00108653	0	0	0	8.09779e-05	0
SRR5559483	0	0	0	0	0	0	0	0	0	0.00488507	0.0222157	0	0	0	0	0	0	0	0	0.00392662	0	0	0	0	0	0.00621656	0	0	0	0	0	0	0	0	0	0	0	0	0	7.2311e-05	0	0	0	0.00140445	0	0	0	0	0
SRR5559482	0	0	0	0	0	0	5.04673e-05	0	0	0.0105488	0.00805507	0	0	0	0	0	0	0	0	0.00297905	0	0	0	0	0	0.017792	0	0	0.000155589	0	0	0	0	0	0	0	0	0	0	0	0	0	0	0.000832097	0	0	0	0	0
SRR5559479	0	0	0	0	0	0	0	0	0	0.00755332	0.00625155	0	0	0	0	0	0	0	0	0.00519128	0	0	0	0	0	0.00869859	5.38073e-05	0	4.49099e-05	0	0.000172708	0	0	0	0	0	0	0	0	0	0	0	0	0.000912219	0	0	0	0	0
SRR5559478	0	0	0	0	0	0	0	0	0	0.00859845	0.0058246	0	0	0	0	0	0	0	0	0.00491775	0	0	0	0	0	0.00972064	0	0	0.000147339	0	0	0	0	0	0	0	0	0	0	0	0	0	0	0.00118964	0	0	0	3.18734e-05	0
SRR5559386	0	0	0	0	0	0	0	0	0	0.0200047	0.00606805	0	0	0	0	0	0	0	0	0.011615	0	0	0	0	0	0.0185638	0	0	8.93852e-05	0	0.000122104	0	0	0	0	0	0	0	0	0	0	0	0	0	0	0	0	0	0
SRR5559387	0	0	0	0	0	0	0	0	0	0	0.00835925	0	0	0	0	0	0	0	0	0	0	0	0	0	0	0.0044984	7.5378e-05	0	5.74344e-05	0	0	0	0	0	0	0	0	0	0	0	0	0	0	0.00353032	0	0	0	0	0
SRR5559384	0	0	0	5.18918e-05	0	0	0	0	0	0.00936322	0.0040643	0	0	0	0	0	0	0	0	0.00278904	0	0	0	0	0	0.00650181	0	0	6.72806e-05	0	0.00030249	0	0	0	0	0	0	0	0	0	0	0	0	0.00106264	0	0	0	0	0
SRR5559385	0	0	0	9.55618e-05	0	0	0	0	0	0	0.00855277	0	0	0	0	0	0	0	0	0.00165585	0	0	0	0	0	0.00107008	0	0	8.81012e-05	0	0	0	0	0	0	0	0	0	0	3.65951e-05	0	0	0	0.00174277	0	0	0	2.79661e-05	0
SRR5559382	0	0	0	2.00928e-05	0	0	0	0	0	0.0169518	0.00800388	0	0	0	0	0	0	0	0	0.00299626	0	0	0	0	0	0.00973317	0	0	9.22946e-05	0	0	0	0	0	0	0	0	0	0	2.09179e-05	0	0	0	0.000758538	0	0	0	0	0
SRR5559383	0	0	0	0.000117744	0	2.4589e-05	0	0	0	0	0.0128184	0	0	0	0	0	0	0	0	0.0013702	0	0	0	0	0	0.00256648	0.000334861	0	1.42038e-05	0	0.000152408	0	0	0	0	0	0	0	0	9.46905e-06	0	0	0	0.00311939	0	0	0	0	0
SRR5559380	0	0	0	0	0	0	0	0	6.81432e-05	0.0193665	0.00373688	0	0	0	0	0	0	0	0	0.00750855	0	0	0	0	0	0.0116293	0	0	5.93677e-05	0	0.000253214	0	0	0	0	0	0	0	0	0	0	0	0	0.000995301	0	0	0	0	0.000221367
SRR5559381	0	0	0	7.21795e-06	0	0	0	0	0	0	0.00752797	0	0	0	0	0	0	0	0	0.00135835	0	0	0	0	0	0.00670823	0	0	0.000126175	0	0	0	0	0	0	0	0	0	0	0	0	0	0	0.00252549	0	0	0	0	0
SRR5559378	0	0	0	7.89516e-05	0	0	0	0	0	0.00418298	0.00607533	0	0	0	0	0	0	0	0	0.00199904	0	0	0	0	0	0.00203291	0	0	0.000132936	0	0	0	0	0	0	0	0	0	0	6.93327e-05	0	0	0	0.000870254	0	0	0	0	0
SRR5559379	0	0	0	5.8143e-05	0	0	0	0	0	0.00289588	0.0102423	0	0	0	0	0	0	0	0	0.00154741	0	0	0	0	0	0.00256526	0.0054825	0	0	0	0	0	0	0	0	2.92142e-05	0	0	0	0	0	0	0	0.00525059	0	0	0	0	0.00053574
SRR5559639	0	0	0	5.94317e-05	0	0	0	0	0	0	0.0106872	0	0	0	0	0	0	0	0	0.000819027	0	0	0	0	0	0.017028	0.000372381	0.00136311	0.000117621	0	0	0	0	0	0	0	0	0	0	5.41647e-05	0	0	0	0.00241534	0	0	0	5.47527e-05	0
SRR5559638	0	0	0	8.94802e-05	0	0	0	0	0	0	0.0122461	0	0	0	0	0	0	0	0	0.00141091	0	0	0	0	0	0.00271646	0.00204493	0	6.8134e-05	0	0	0	0	0	0	0	0	0	0	6.92814e-05	0	0	0	0.00507024	0	0	0	0	0
SRR5559637	0	0	0	0	0	0	0	0	0	0	0.00974774	0	0	0	0	0	0	0	0	0	0	0	0	0	0	0.00873176	0.000407041	0	0	0	0	0	0	0	0	0	0	0	0	0	0	0	0	0.00577064	0	0	0	0	0
SRR5559636	0	0	0	0.000120501	0	0	0	0	0	0.00372906	0.00709963	0	0	0	0	0	0	0	0	0.00719021	0	0	0	0	0	0.000449182	0.000574981	0	2.32602e-05	0	0.000374549	0	0	0	0	0	0	0	0	2.49815e-05	0	0	0	0.00181668	0	0	0	0	0
SRR5559643	0	0	0	7.09285e-05	0	0	0	0	0	0	0.00891442	0	0	0	0	0	0	0	0	0.00175177	0	0	0	0	0	0.0031739	0.000132932	0	0	0	0	0	0	0	0	0	0	0	0	0	0	0	0	0.00305142	0	0	0	0	0
SRR5559642	0	0	0	9.04087e-05	0	0	0	0	0	0.00591395	0.00690214	0	0	0	0	0	0	0	0	0.00525351	0	0	0	0	0	0.000487848	0.000387116	0	0	0	0	0	0	0	0	0	0	0	0	0	0	0	0	0.0024493	0	0	0	0	0
SRR5559641	0	0	0	3.97203e-05	0	0	0	0	0	0.00172928	0.00806795	0	0	0	0	0	0	0	0	0.000948646	0	0	0	0	0	0.00837565	0	0	3.88075e-05	0	0	0	0	0	0	0	0	0	0	4.31476e-05	0	0	0	0.00380129	0	0	0	0	0
SRR5559640	0	0	0	7.08827e-05	0	0	0	0	0	0	0.0101387	0	0	0	0	0	0	0	0	0.00770799	0	0	0	3.21431e-05	0	0.00261944	0	0	7.14512e-05	0	9.01346e-05	0	0	0	0	0	0	0	0	7.54246e-05	0	0	0	0.00201455	0	0	0	0	0.000821926
SRR5559645	0	0	0	3.75378e-05	0	0	7.53261e-05	0	0	0.00266352	0.00486642	0	0	0	0	0	0	0	0	0.0015237	0	0	0	0.000169815	0	0.00914062	0	0	2.46484e-05	0	0.000131144	0	0.000513842	0	0	0	0	0	0	3.55117e-05	0	0	0	0.00184116	0	0	0	0	0.0181039
SRR5559644	0	0	0	4.83655e-05	0	0	0	0	0	0	0.00945485	0	0	0	0	0	0	0	0	0.00718776	0	0	0	0.000109375	0	0.00245808	0	0	4.70634e-05	0	0	0	0	0	0	0	0	0	0	3.76924e-05	0	0	0	0.00219056	0	0	0.000611343	0	0.00214348
SRR5559525	0	0	0	6.21877e-06	0	0	0	0	0	0	0.00741476	0	0	0	0	0	0	0	0	0.00265824	0	1.47041e-05	0	2.23883e-05	0	0.00254541	0	0.000406419	6.02774e-06	0	0.000316476	0	0	0	0	0	0	0	0	6.10208e-06	0	0	0	0.00128874	0	0	3.62792e-05	0	0.00318997
SRR5559526	0	0	0	2.26469e-05	0	0	3.89528e-05	0	0	0	0.00825391	0	0	0	0	0	0	0	0	0.000835322	0	0	0	5.62387e-05	0	0.0044897	7.84948e-05	0	0	0	0.000164589	0	0	0	0	0	0	0	0	0	0	0	0	0.00156866	0	0	0	0	0.00160627
SRR5559527	0	0	0	0	0	0	0	0	0	0	0.00627833	0	0	0	0	0	0	0	0	0.00455063	0	0	0	0	0	0.00257416	0	0	0	0	0.000171443	0	0	0	0	0	0	0	0	0	0	0	0	0.00168909	0	0	0	0	0.000162688
SRR5559528	0	0	0	0	0	0	0	0	0	0	0.00709472	0	0	0	0	0	0	0	0	0.00146085	0	0	0	0.000146675	0	0.00688258	0	0.000686433	3.17031e-05	0	0.000431866	0	0	0	0	0	0	0	0	0	0	0	0	0.00149106	0	0	0	3.27097e-05	0.00473449
SRR5559521	0	0	0	6.90743e-05	0	0	0	0	0	0.00374499	0.00733115	0	0	0	0	0	0	0	0	0	0	0	0	0	0	0.00485967	0	0	0.000101532	0	0.000319617	0	0	0	0	0	0	0	0	8.47079e-05	0	0	0	0.000562113	0	0	0	0	0
SRR5559522	0	0	0	0	0	0	0	0	0	0.000435542	0.0129395	0	0	0	0	0	0	0	0	0.000637034	0	0	0	0	0	0.00250269	0	0	3.49229e-05	0	8.51176e-05	0	0	0	0	0	0	0	0	0	0	0	0	0.00146953	0	0	0	3.78459e-05	0
SRR5559523	0	0	0	3.03523e-06	0	0	0	0	0	0	0.00593523	0	0	0	0	0	0	0	0	0	0	0	0	0	0	0.00106657	0	0	0.000147852	0	0.000207085	0	0	0	0	0	0	0	0	3.01539e-06	0	0	0	0.0015158	0	0	0	0	0
SRR5559524	0	0	0	7.33015e-05	0	0	0	0	0	0	0.00584706	0	0	0	0	0	0	0	0	0	0	0	0	0	0	0.00208861	0	0	7.10498e-05	0	0	0	0	0	0	0	0	0	0	7.19261e-05	0	0	0	0.00150129	0	0	0	0	0
SRR5559529	0	0	0	7.8501e-05	0	0	0	0	0	0	0.00446256	0	0	0	0	0	0	0	0	0.00562187	0	0	0	0	0	0.0159848	0	0	7.53831e-05	0	0.000238949	0	0	0	0	0	0	0	0	6.90845e-05	0	0	0	0.000867817	0	0	0	0	0
SRR5559530	0	0	0	0	0	0	0	0	0	0.00116496	0.00324232	0	0	0	0	0	0	0	0	0.00155079	0	0	0	0	0	0.00534248	0	0.000581901	7.23819e-05	0	0.000247733	0	0	0	0	2.91321e-05	0	0	0	0	0	0	0.00120131	0.00068516	0	0	0	0	0.000262192
SRR5559410	0	0	0	9.73473e-05	0	0	3.02903e-05	0	0	0	0.00767486	0	0	0	0	0	0	0	0	0	0	0	0	0	0	0.00383821	0	0	9.90547e-05	0	0.000367206	0	0	0	0	0	0	0	0	9.18338e-05	0	0	0	0.00300918	0	0	0	0	0
SRR5559413	0	0	0	0	0	0	0.000511232	0	0	0.047999	0.00704047	0	0	0	0	0	0	0	0	0.00259002	0	0	0	0	0	0.0041675	0	0	8.05584e-05	0	0.000483697	0	0	0	0	0	0	0	0	0	0	0	0	0.00144547	0	0	0	9.35518e-05	0
SRR5559412	0	0	0	5.0912e-05	0	0	0	0	0	0.00494009	0.0141391	0	0	0	0	0	0	0	0	0.00336205	0	0	0	0	0	0.00489689	0	0	5.65744e-05	0	0.000439805	0	0	0	0	0	0	0	0	5.82804e-05	0	0	0	0.0010918	0	0	0	0	0
SRR5559415	0	0	0	5.00094e-05	0	0	0	0	0.00146128	0.00464558	0.00371789	0	0	0	0	0	0	0	0.00048371	0.00439952	0	0	0	0.000248203	0	0.00513833	0	0	0.000155892	0	0	0	0	0	0	0	0	0	0	7.34813e-05	0	0	0	0.00175057	0	0	0	0	0.00223302
SRR5559414	0	0	0	4.94561e-05	0	0	0	0	0.00182432	0	0.00619822	0	0	0	0	0	0	0	0.00022904	0.00234046	0	0	0	9.70461e-05	0	0.0132754	3.55621e-05	0	5.1586e-05	0	0.000363102	0	3.16305e-05	0	0	0	0	0	0	5.06512e-05	0	0	0	0.00175858	0	0	0	0	0.01086
SRR5559417	0	0	0	7.47381e-05	0	0	0	0	0	0	0.00658708	0	0	0	0	0	0	0	0.000360552	0.000643966	0	0	0	0.000243792	0	0.00319233	0	0	7.0392e-05	8.42843e-05	0.000164273	0	0	0	0	0	0	0	0	6.89781e-05	0	0	0	0.0012836	0	0	0	0	0.0049569
SRR5559416	0	0	0	4.09426e-05	0	0	0	0	0	0	0.00808406	0	0	0	0	0	0	0	9.81996e-05	0.000719721	0	0	0	0	0	0.000582566	0	0	3.74024e-05	0	0	0	3.47013e-05	0	0	0	0	0	0	3.80648e-05	0	0	0	0.00194285	0	0	0	0	0.000297877
SRR5559409	0	0	0	2.17002e-06	0	0	0	0	0.000548852	0	0.00611911	0	0	0	0	0	0	0	0.000145332	0.00134221	0	0	0	0	0	0.00478603	0	0	6.24304e-05	1.88669e-05	0	0	0	0	0	0	0	0	0	1.96327e-06	0	0	0	0.0031418	0	0	0	9.73124e-05	1.59226e-05
SRR5559408	0	0	0	7.60808e-05	0	0	0	0	0	0	0.00754094	0	0	0	0	0	0	0	0	0.0008597	0	0	0	7.52302e-06	0	0.00593792	0	0	8.66175e-05	1.82538e-05	0	0	0	0	0	0	0	0	0	8.15526e-05	0	0	0	0.0021151	0	0	0	2.41365e-05	0.000727066
SRR5559690	0	0	0	0	0	0	0	0	0	0	0.00514331	0	0	0	0	0	0	0	0	0.00132721	0	0	0	0	0	0.00257706	0.000160588	0	7.0411e-05	0	0	0	0	0	0	0	0	0	0	0	0	0	0	0.00137623	0	0	0	0	0
SRR5559691	0	0	0	5.31864e-05	0	0	0	0	0	0	0.00592026	0	0	0	0	0	0	0	0	0.00430349	0	0	0	0	0	0.0167572	0.00290173	0	9.23035e-05	0	0.000590003	0	0	0	0	0	0	0	0	5.01572e-05	0	0	0	0.00202786	0	0	0	0	0
SRR5559688	0	0	0	4.5174e-05	0	0	0	0	0	0	0.00679051	0	0	0	0	0	0	0	0	0.00082316	0	0	0	0	0	0.00476068	0.000163783	0	4.23323e-05	0	0.000621074	0	0	0	0	0	0	0	0	4.54529e-05	0	0	0	0.00132207	0	0	0	0	0
SRR5559689	0	0	0	9.63184e-05	0	0	0	0	0	0	0.00933924	0	0	0	0	0	0	0	0	0	0	0	0	0	0	0.00873248	0.000221373	0	9.71586e-05	0	0	0	0	0	0	0	0	0	0	8.52751e-05	0	0	0	0.00401894	0	0	0	0	0
SRR5559694	0	0	0	9.23264e-06	0	0	0	0	0	0	0.00354292	0	0	0	0	0	0	0	0	0.000599446	0	0	0	0	0	0.0167525	0	0	0.000153222	0	0.000364832	0	0	0	0	0	0	0	0	9.78411e-06	0	0	0	0.00178587	0	0	0	0	0
SRR5559695	0	0	0	0	0	0	0	0	0	0	0.00453461	0	0	0	0	0	0	0	0	0.00119415	0	0	0	0	0	0.00822464	0.000243778	0	4.41041e-05	0	0.000706273	0	0	0	0	0	0	0	0	0	0	0	0	0.000892915	0	0	0	5.12556e-05	0
SRR5559692	0	0	0	7.72239e-05	0	0	0	0	0	0	0.00674843	0	0	0	0	0	0	0	0	0.00135971	0	0	0	0	0	0.0106082	0	0	0.000185605	0	0.00190605	0	0	0	0	0	0	0	0	8.2723e-05	0	0	0	0.00139244	0	0	0	0	0
SRR5559693	0	0	0	5.45836e-05	0	0	0	0	0	0	0.00379929	0	0	0	0	0	0	0	0	0.000449313	0	0	0	0	0	0.0192939	3.88218e-05	0	0.000147674	0	0.000294268	0	0	0	0	0	0	0	0	5.5801e-05	0	0	0	0.00167142	0	0	0	0	0
SRR5559686	0	0	0	0	0	0	6.5018e-05	0	0	0	0.00572197	0	0	0	0	0	0	0	0	0.00176608	0	0	0	0	0	0.00984866	0	0.00135809	0.000160359	0	0.000380027	0	0	0	0	0	0	0	0	0	0	0	0	0.00132821	0	0	0	3.469e-05	0
SRR5559687	0	0	0	0	0	0	0	0	0.000786872	0	0.00407418	0	0	0	0	0	0	0	0	0.00290072	0	0	0	0	0	0.00280465	0	0	5.20378e-05	0	0.00122529	0	0	0	0	0	0	0	0	0	0	0	0	0.000801945	0	0	0	4.44961e-05	0
SRR5559492	0	0	0	0	0	0	0	0	0.000201101	0	0.00364439	0	0	0	0	0	0	0	0	0.0018386	0	0	0	0	0	0.0107443	0	0	0	0	0	0	0	0	0	0	0	0	0	0	0	0	0	0.0013395	0	0	0	0	0
SRR5559493	0	0	0	4.32805e-05	0	0	1.22813e-05	0	0	0	0.0078045	0	0	0	0	0	0	0	0	0	0	0	0	0	0	0.00543312	0	0	6.36716e-05	0	0.0011296	0	0	0	0	0	0	0	0	7.15387e-05	0	0	0	0.00144541	0	0	0	4.25616e-05	0.000460779
SRR5559490	0	0	0	0	0	0	2.25456e-05	0	0	0.00402757	0.00561591	0	0	0	0	0	0	0	0	0.00503132	0	0	0	0	0	0.00333702	0	0	3.37012e-05	0	0.000259129	0	0	0	0	0	0	0	0	0	0	0	0	0.00184207	0	0	0	0	0
SRR5559491	0	0	0	0	0	0	0	0	0.000366869	0.00507396	0.00409498	0	0	0	0	0	0	0	0	0.00147779	0	0	0	0	0	0.00170405	0	0	0	0	0.000160739	0	0	0	0	0	0	0	0	0	0	0	0	0.000576306	0	0	0	0	0
SRR5559496	0	0	0	0	0	0	0	0	0	0.00558977	0.00492318	0	0	0	0	0	0	0	0	0.00168094	0	0	0	0	0	0.0087016	0	0	0	0	0	0	0	0	0	0	0	0	0	0	0	0	0	0.00093081	0	0	0	0	0
SRR5559497	0	0	0	1.09754e-05	0	0	0	0	0.000523916	0.000234927	0.00895295	0	0	0	0	0	0	0	0	0.00960142	0	0	0	0	0	0.0104291	2.72546e-05	0	1.12995e-05	0	0.00023925	0	0	0	0	0	0	0	0	1.16245e-05	0	0	0.000184635	0.00156842	0	0	0	5.02032e-06	0
SRR5559494	0	0	0	0	0	0	0	0	0	0	0.00779059	0	0	0	0	0	0	0	0	0.00250208	0	0	0	0	0	0.00112762	0	0	0	0	0.000978786	0	0	0	0	0	0	0	0	0	0	0	0	0.00115634	0	0	0	0	0
SRR5559495	0	0	0	8.33957e-05	0	0	0	0	0	0	0.00414484	0	0	0	0	0	0	0	0	0.00163604	0	0	0	0	0	0.0235337	0	0	1.29508e-05	0	0.000533557	0	0	0	0	0	0	0	0	8.36902e-05	0	0	0	0.000679104	0	0	0	0	0
SRR5559488	0	0	0	0	0	0	0.000107933	0	0	0	0.00580015	0	0	0	0	0	0	0	0	0	0	0	0	0	0	8.18943e-05	1.89979e-05	0	0	0	0.00344209	0	0	0	0	0	0	0	0	0	0	0	0	0.00151166	0	0	0	0	0
SRR5559489	0	0	0	5.00304e-05	0	0	0	0	0.00628654	0	0.00187093	0	0	0	0	0	0	0	0	0	0	0	0	0	0	0	0	0	0.000147446	0	0	0	0	0	0	0	0	0	0	4.6062e-05	0	0	0	0.000698049	0	0	0	0	0
SRR5559580	0	0	0	0	0	0	0	0	0.0675696	0	0.00764922	0	0	0	0	0	0	0	0	0	0	0	0	0	0	0.000875901	0	0	0	0	0	0	0	0	0	0	0	0	0	0	0	0	0	0.000849621	0	0	0	0	0
SRR5559579	0	0	0	6.14289e-06	0	0	0	0	0.00334954	0	0.00154214	0	0	0	0	0	0	0	0	0	0	0	0	0	0	0.000222418	0	0	5.84683e-06	0	0	0	0	0	0	0	0	0	0	5.77841e-06	0	0	0	0.00274192	0	0	0	0	0
SRR5559582	0	0	0	0.000128843	0	0	0	0	0.00297969	0	0.00358093	0	0	0	0	0	0	0	0	0	0	0	0	0	0	0.00174184	0	0	5.97888e-05	0	0	0	0	0	0	0	0	0	0	0	0	0	0	0	0	0	0	0	0
SRR5559581	0	0	0	0.00010455	0	0	0	0	0.00475239	0	0.00337633	0	0	0	0	0	0	0	0	0.00346023	0	0	0	0	0	0.0170011	0	0	8.85363e-05	0	0	0	0	0	0	0	0	0	0	9.81246e-06	0	0	0	0	0	0	0	0	0
SRR5559584	0	0	0	0.000107557	0	0	0	0	0.0230387	0	0.00376418	0	0	0	0	0	0	0	0	0.00960214	0	0	0	0	0	0.00443874	0	0	6.49585e-05	0	0	0	0	0	0	0	0	0	0	5.74373e-05	0	0	0	0	0	0	0	0	0
SRR5559583	0	0	0	9.30248e-05	0	0	0	0	0.00216123	0	0.00157064	0	0	0	0	0	0	0	0	0.0122515	0	0	0	0	0	0.0192829	3.68376e-05	0	3.40322e-05	0	0	0	0	0	0	0	0	0	0	3.14763e-05	0	0	0	0.00100265	0	0	5.82068e-05	0	0
SRR5559586	0	0	0	8.49264e-05	0	0	0	0	0	0	0.00883254	0	0	0	0	0	0	0	0	0	0	0	0	0	0	0	0	0	8.05493e-05	0	0	0	0	0	0	0	0	0	0	8.39521e-05	0	0	0	0.00418012	0	0	0	0	0
SRR5559585	0	0	0	2.17796e-05	0	0	0	0	0	0	0.0222805	0	0	0	0	0	0	0	0	0	0	0	0	0	0	0	0	0	3.30558e-05	0	0	0	0	0	0	0	0	0	0	3.72864e-05	0	0	0	0.00450925	0	0	0	0	0
SRR5559578	0	0	0	6.27206e-05	0	0	0	0	0	0	0.0144447	0	0	0	0	0	0	0	0	0	0	0	0	0	0	0.0372601	0.000177613	0	6.12396e-05	0	0	0	0	0	0	0	0	0	0	6.62669e-05	0	0	0	0.00417822	0	0	0	0	0
SRR5559577	0	0	0	8.79805e-05	0	0	0	0	0	0	0.0163999	0	0	0	0	0	0	0	0	0	0	0	0	0	0	0	0	0	8.40707e-05	0	0	0	0	0	0	0	0	0	0	8.26678e-05	0	0	0	0.00739202	0	0	0	0	0
SRR5559666	0	0	0	8.57524e-05	0	0	0	0	0	0	0.00447888	0	0	0	0	0	0	0	0	0	0	0	0	0	0	0	0	0	8.1249e-05	0	0	0	0	0	0	0	0	0	0	8.11929e-05	0	0	0	0.00179894	0	0	0	0	0
SRR5559667	0	0	0	0	0	0	0	0	0	0	0.0123998	0	0	0	0	0	0	0	0	0	0	0	0	0	0	0.00702109	0	0	0	0	0	0	0	0	0	0	0	0	0	0	0	0	0	0.00222796	0	0	0	0	0
SRR5559668	0	0	0	7.01854e-05	0	0	0	0	0	0	0.0128091	0	0	0	0	0	0	0	0	0	0	0	0	0	0	0.00350218	0	0	8.18452e-05	0	0	0	0	0	0	0	0	0	0	8.13672e-05	0	0	0	0.00555563	0	0	0	0	0
SRR5559669	0	0	0	6.20489e-05	0	0	0	0	0	0	0.0185568	0	0	0	0	0	0	0	0	0	0	0	0	0	0	0	0	0	8.58631e-06	0	0	0	0	0	0	0	0	0	0	6.2704e-05	0	0	0	0.00642314	0	0	0	0.000432461	0
SRR5559670	0	0	0	0	0	0	0	0	0	0	0.00914488	0	0	0	0	0	0	0	0	0	0	0	0	0	0	0	0	0	0	0	0	0	0	0	0	0	0	0	0	0	0	0	0	0.00360025	0	0	0	0	0
SRR5559671	0	0	0	7.7179e-05	0	0	0	0	0	0	0.00981229	0	0	0	0	0	0	0	0	0	0	0	0	0	0	0.00137414	0	0	6.33193e-05	0	0	0	0	0	0	0	0	0	0	7.45996e-05	0	0	0	0.00360445	0	0	0	0	0
SRR5559672	0	0	0	4.4963e-05	0	0	0	0	0	0	0.00859459	0	0	0	0	0	0	0	0	0.00754672	0	0	0	0	0	0.0393851	0	0	4.73431e-05	0	0	0	0	0	0	0	0	0	0	5.66897e-05	0	0	0	0.00179595	0	0	0	0	0
SRR5559673	0	0	0	0	0	0	0	0	0	0	0.0102013	0	0	0	0	0	0	0	0	0	0	0	0	0	0	0.0181699	0	0	0.000155533	0	0	0	0	0	0	0	0	0	0	0	0	0	0	0.00242309	0	0	0	0.00213349	0
SRR5559674	0	0	0	0	0	0	0	0	0	0.029126	0.00647871	0	0	0	0	0	0	0	0	0.0154504	0	0	0	0	0	0.0861083	0	0	0	0	0	0	0	0	0	0	0	0	0	0	0	0	0	0.00254418	0	0	0	0.000144114	0
SRR5559675	0	0	0	8.80989e-05	0	0	0	0	0	0	0.0108863	0	0	0	0	0	0	0	0	0	0	0	0	0	0	0	0	0	7.91553e-05	0	0	0	0	0	0	0	0	0	0	9.17857e-05	0	0	0	0.00201044	0	0	0	0.000613353	0
SRR5559397	0	0	0	2.70776e-05	0	0	0	0	0	0	0.00316584	0	0	0	0	0	0	0	0	0	0	0	0	0	0	0.00751968	0	0	2.75093e-05	0	0	0	0	0	0	0	0	0	0	2.33685e-05	0	0	0	0.00576757	0	0	0	0.000315787	0
SRR5559396	0	0	0	6.52526e-05	0	0	0	0	0	0	0.00976178	0	0	0	0	0	0	0	0	0	0	0	0	0	0	0.00411441	0	0	7.40506e-05	0	0	0	0	0	0	0	0	0	0	7.6259e-05	0	0	0	0.00638478	0	0	0	0	0
SRR5559395	0	0	0	1.85227e-05	0	0	0	0	0	0	0.0157186	0	0	0	0	0	0	0	0	0	0	0	0	0	0	0.00128066	0	0	1.78062e-05	0	0	0	0	0	0	0	0	0	0	1.68888e-05	0	0	0	0.00285887	0	0	0	0	0
SRR5559394	0	0	0	0	0	0	0	0	0	0	0.0144943	0	0	0	0	0	0	0	0	0	0	0	0	0	0	0	0	0	0	0	0	0	0	0	0	0	0	0	0	0	0	0	0	0.00973137	0	0	0	0	0
SRR5559393	0	0	0	0	0	0	0	0	0.00291162	0	0.0114323	0	0	0	0	0	0	0	0	0	0	0	0	0	0	0	0	0	0	0	0	0	0	0	0	0	0	0	0	0	0	0	0	0.00357109	0	0	0	0	0
SRR5559392	0	0	0	6.36964e-05	0	0	0	0	0	0	0.00549503	0	0	0	0	0	0	0	0	0	0	0	0	0	0	0	0.000456893	0	8.13842e-05	0	0	0	0	0	0	0	0	0	0	8.3215e-05	0	0	0	0.00583784	0	0	0	0	0
SRR5559391	0	0	0	0	0	0	0	0	0	0	0.00529616	0	0	0	0	0	0	0	0	0	0	0	0	0	0	0.0113247	0	0	0.00014944	0	0	0	0	0	0	0	0	0	0	0	0	0	0	0.00254366	0	0	0	0	0
SRR5559390	0	0	0	8.57685e-05	0	0	0	0	0	0	0.00742396	0	0	0	0	0	0	0	0	0	0	0	0	0	0	0	0	0	7.29218e-05	0	0	0	0	0	0	0	0	0	0	8.28859e-05	0	0	0	0.00264181	0	0	0	0	0
SRR5559389	0	0	0	7.81679e-05	0	0	0	0	0	0	0.00636131	0	0	0	0	0	0	0	0	0	0	0	0	0	0	0.0023454	0	0	8.0365e-05	0	0	0	0	0	0	0	0	0	0	7.77382e-05	0	0	0	0.00462549	0	0	0	0	0
SRR5559388	0	0	0	8.03874e-05	0	0	0	0	0	0	0.019516	0	0	0	0	0	0	0	0	0	0	0	0	0	0	0	0	0	7.40809e-05	0	0	0	0	0	0	0	0	0	0	8.59806e-05	0	0	0	0.00369586	0	0	0	0	0
SRR5559454	0	0	0	9.42123e-05	0	0	0	0	0	0	0.02322	0	0	0	0	0	0	0	0	0	0	0	0	0	0	0.00729864	0	0	7.89396e-05	0	0	0	0	0	0	0	0	0	0	8.19034e-05	0	0	0	0.00389945	0	0	0	0	0
SRR5559455	0	0	0	8.32593e-05	0	0	0	0	0	0	0.00650097	0	0	0	0	0	0	0	0	0	0	0	0	0	0	0	0	0	7.9311e-05	0	0	0	0	0	0	0	0	0	0	7.44686e-05	0	0	0	0.00257729	0	0	0	0	0
SRR5559452	0	0	0	7.48364e-05	0	0	0	0	0	0	0.00922054	0	0	0	0	0	0	0	0	0	0	0	0	0	0	0.00776901	0	0	4.12578e-05	0	0	0	0	0	0	0	0	0	0	7.3386e-05	0	0	0	0.00351444	0	0	0	0	0
SRR5559453	0	0	0	0	0	0	0	0	0	0	0.0132742	0	0	0	0	0	0	0	0	0	0	0	0	0	0	0	0	0	0	0	0	0	0	0	0	0	0	0	0	0	0	0	0	0.00280191	0	0	0	0	0
SRR5559450	0	0	0	8.61609e-05	0	0	0	0	0	0	0.0114088	0	0	0	0	0	0	0	0	0	0	0	0	0	0	0.00302645	0	0	8.2726e-05	0	0	0	0	0	0	0	0	0	0	8.03164e-05	0	0	0	0.00626187	0	0	0	0	0
SRR5559451	0	0	0	8.72309e-05	0	0	0	0	0	0	0.00577888	0	0	0	0	0	0	0	0	0	0	0	0	0	0	0.000815389	0	0	8.80044e-05	0	0	0	0	0	0	0	0	0	0	7.45804e-05	0	0	0	0.0032773	0	0	0	0	0
SRR5559448	0	0	0	2.55789e-05	0	0	0	0	0	0	0.0134087	0	0	0	0	0	0	0	0	0	0	0	0	0	0	0.0091749	0	0	2.63941e-05	0	0	0	0	0	0	0	0	0	0	2.62388e-05	0	0	0	0.0161733	0	0	0	0	0
SRR5559449	0	0	0	0.000100946	0	0	0	0	0	0	0.0102802	0	0	0	0	0	0	0	0	0	0	0	0	0	0	0	0	0	8.34553e-05	0	0	0	0	0	0	0	0	0	0	5.44849e-05	0	0	0	0.0044271	0	0	0	0	0
SRR5559456	0	0	0	8.67618e-05	0	0	0	0	0	0	0.0028498	0	0	0	0	0	0	0	0	0	0	0	0	0	0	0	0	0	8.66533e-05	0	0	0	0	0	0	0	0	0	0	8.82022e-05	0	0	0	0	0	0	0	0	0
SRR5559457	0	0	0	6.32206e-05	0	0	0	0	0	0	0.00717017	0	0	0	0	0	0	0	0	0	0	0	0	0	0	3.13707e-05	0	0	6.86556e-05	0	0	0	0	0	0	0	0	0	0	7.23271e-05	0	0	0	0	0	0	0	0	0
SRR5559552	0	0	0	8.34701e-05	0	0	0	0	0	0	0.0124936	0	0	0	0	0	0	0	0	0	0	0	0	0	0	0.00843597	0	0	6.62246e-05	0	0	0	0	0	0	0	0	0	0	7.8671e-05	0	0	0	0.00450563	0	0	0	0	0
SRR5559551	0	0	0	5.86835e-05	0	0	0	0	0	0	0.0155239	0	0	0	0	0	0	0	0	0.000177001	0	0	0	0	0	0.000866159	5.77657e-05	0	6.49665e-05	0	0	0	0	0	0	0	0	0	0	6.60772e-05	0	0	0	0.00964003	0	0	0	0	0
SRR6364958	0	0	0	0.000238369	0	0	0	0	0	0	0	0	0	0	0	0	0	0	0	0	0	0	0	0	0	0	0	0	0.000174006	0	0	0	0	0	0	0	0	0	0	0.000239694	0	0	0	0	0	0	0	0	0
SRR6364960	0	0	0	0.000132184	0	0	0	0	0	0	0	0	0	0	0	0	0	0	0	0	0	0	0	0	0	6.99533e-05	0	0	0.000129007	0	0	0	0	0	0	0	0	0	0	0.000142925	0	0	0	0	0	0	0	0	0
SRR6364959	0	0	0	0.00010286	0	0	0	0	0	0	0.0357694	0	0	0	0	0	0	0	0	0	0	0	0	0	0	0.0156733	0	0	8.17811e-05	0	0	0	0	0	0	0	0	0	0	9.52765e-05	0	0	0	0	0	0	0	0	0
SRR6364954	0	0	0	0.000106475	0	0	0	0	0	0	0	0	0	0	0	0	0	0	0	0	0	0	0	0	0	0	0	0	0.000117563	0	0	0	0	0	0	0	0	0	0	8.70684e-05	0	0	0	0	0	0	0	0	0
SRR6364953	0	0	0	0	0	0	0	0	0	0.0057457	0.00788105	0	0	0	0	0	0	0	0	0.00664165	0	0	0	2.97649e-05	0	0.0193585	0	0	0	0	0	0	0	0	0.00081349	0	0	0	0	0.000131299	0	0	0	0.000476262	0	0	6.82101e-05	1.73466e-05	0.00341075
SRR6364956	0	0	0	0.000231451	0	0	0	0	0	0	0	0	0	0	0	0	0	0	0	0	0	0	0	0	0	0	0	0	0.000233945	0	0	0	0	0	0	0	0	0	0	0.000228241	0	0	0	0	0	0	0	0	0
SRR6364955	0	0	0	0.000176114	0	0	0	0	0	0	0	0	0	0	0	0	0	0	0	0	0	0	0	0	0	0	0	0	0.000155553	0	0	0	0	0	0	0	0	0	0	0.000187244	0	0	0	0	0	0	0	0	0
SRR6364962	0	0	0	0	0	0	0	0	0	0	0	0	0	0	0	0	0	0	0	0	0	0	0	0	0	0	0	0	0	0	0	0	0	0	0	0	0	0	0	0.000256221	0	0	0	0	0	0	0	0	0
SRR6364961	0	0	0	0	0	0	0	0	0	0	0	0	0	0	0	0	0	0	0	0	0	0	0	0	0	0.00020155	0	0	0	0	0	0	0	0	0	0	0	0	0	0	0	0	0	0	0	0	0	0	0
SRR6364970	0	0	0	0	0	0	0	0	0	0	0	0	0	0	0	0	0	0	0	0	0	0	0	0	0	0.000189719	0	0	0	0	0	0	0	0	0	0	0	0	0	0	0	0	0	0	0	0	0	0	0
SRR6364968	0	0	0	0	0	0	0	0	0	0	0	0	0	0	0	0	0	0	0	0	0	0	0	0	0	0.000142255	0	0	0	0	0	0	0	0	0	0	0	0	0	0	0	0	0	0	0	0	0	0	0
SRR6364967	0	0	0	0	0	0	0	0	0	0	0	0	0	0	0	0	0	0	0	0	0	0	0	0	0	0.000239576	0	0	0	0	0	0	0	0	0	0	0	0	0	0	0	0	0	0	0	0	0	0	0
SRR6364966	0	0	0	0	0	0	0	0	0	0	0	0	0	0	0	0	0	0	0	0	0	0	0	0	0	0.000201242	0	0	0	0	0	0	0	0	0	0	0	0	0	0	0	0	0	0	0	0	0	0	0
SRR6364969	0	0	0	0	0	0	0	0	0	0	0	0	0	0	0	0	0	0	0	0	0	0	0	0	0	0.00022369	0	0	0	0	0	0	0	0	0	0	0	0	0	0	0	0	0	0	0	0	0	0	0
SRR6364964	0	0	0	0	0	0	0	0	0	0	0	0	0	0	0	0	0	0	0	0	0	0	0	0	0	0.000229704	0	0	0	0	0	0	0	0	0	0	0	0	0	0	0	0	0	0	0	0	0	0	0
SRR6364963	0	0	0	0	0	0	0	0	0	0	0	0	0	0	0	0	0	0	0	0	0	0	0	0	0	0.000230242	0	0	0	0	0	0	0	0	0	0	0	0	0	0	0	0	0	0	0	0	0	0	0
SRR6364965	0	0	0	0	0	0	0	0	0	0	0	0	0	0	0	0	0	0	0	0	0	0	0	0	0	0.000209606	0	0	0	0	0	0	0	0	0	0	0	0	0	0.0126951	0	0	0	0	0	0	0	0	0
SRR6364972	0	0	0	0	0	0	0	0	0	0	0	0	0	0	0	0	0	0	0	0	0	0	0	0	0	0.000207017	0	0	0	0	0	0	0	0	0	0	0	0	0	0	0	0	0	0	0	0	0	0	0
SRR6364971	0	0	0	0	0	0	0	0	0	0	0	0	0	0	0	0	0	0	0	0	0	0	0	0	0	0.000206453	0	0	0	0	0	0	0	0	0	0	0	0	0	0	0	0	0	0	0	0	0	0	0
SRR6364981	0	0	0	0	0	0	0	0	0	0	0	0	0	0	0	0	0	0	0	0	0	0	0	0	0	0.000226472	0	0	0	0	0	0	0	0	0	0	0	0	0	0	0	0	0	0	0	0	0	0	0
SRR6364982	0	0	0	0	0	0	0	0	0	0	0	0	0	0	0	0	0	0	0	0	0	0	0	0	0	0.00037506	0	0	0	0	0	0	0	0	0	0	0	0	0	0	0	0	0	0	0	0	0	0	0
SRR6364979	0	0	0	0	0	0	0	0	0	0	0	0	0	0	0	0	0	0	0	0	0	0	0	0	0	0.000199036	0	0	0	0	0	0	0	0	0	0	0	0	0	0	0	0	0	0	0	0	0	0	0
ERR1749153	0	0	0	0	0	0	0	0	0	0	0.00731191	0	0	0	0	0	0	0	0	0	0	0	0	0	0	0.0179728	0.00472963	0	0	0	0.0122819	0	0	0	0	0	0	0	0	0	0	0	0	0.0123901	0	0	0	0	0
ERR1749154	0	0	0	0	0	0	0	0	0	0	0.0295063	0	0	0	0	0	0	0	0	0	0	0	0	0	0	0.00680755	0	0	0	0	0	0	0	0	0	0	0	0	0	0	0	0	0	0	0	0	0	0	0
ERR1749156	0	0	0	0	0	0	0	0	0	0	0.0241046	0	0	0	0	0	0	0	0	0	0	0	0	0	0	0.00590105	0	0	0	0	0	0	0	0	0	0	0	0	0	0	0	0	0	0	0	0	0	0	0
ERR1749157	0	0	0	0	0	0	0	0	0	0	0.0597185	0	0	0	0	0	0	0	0	0	0	0	0	0	0	0	0	0	0	0	0	0	0	0	0	0	0	0	0	0	0	0	0	0.0195798	0	0	0	0	0
ERR1749158	0	0	0	0	0	0	0	0	0	0.0171807	0.0111305	0	0	0	0	0	0	0	0	0	0	0	0	0	0	0.0145685	0	0	0	0	0.00426932	0	0	0	0.00161475	0	0	0	0	0	0	0	0	0.00727696	0	0	0	0	0.00422234
ERR1749159	0	0	0	0	0	0	0	0	0	0	0.0215805	0	0	0	0	0	0	0	0	0	0	0	0	0	0	0.0015331	0	0	0	0	0.00409141	0	0	0	0	0	0	0	0	0	0	0	0	0.0113165	0	0	0	0	0
ERR1749161	0	0	0	0	0	0	0	0	0	0	0.0621022	0	0	0	0	0	0	0	0	0.00573434	0	0	0	0	0	0.0265593	0.0031478	0	0	0.00150807	0.00286594	0	0	0	0	0	0	0	0	0	0	0	0	0.000940877	0	0	0	0.00129124	0.00152527
ERR1749162	0	0	0	0	0	0	0	0	0	0	0.00207167	0	0	0	0	0	0	0.00272858	0	0	0	0	0	0	0	0	0.0187117	0	0	0.004022	0	0	0	0	0	0	0	0	0	0	0	0	0	0	0	0	0	0	0
ERR1749163	0	0	0	0	0	0	0	0	0.00164314	0	0.0296583	0	0	0	0	0	0	0	0	0	0	0	0	0	0	0.00427934	0.00347505	0	0	0	0	0	0	0	0	0	0	0	0	0	0	0	0	0.0126519	0	0	0	0	0
ERR1749164	0	0	0	0.000108428	0	0	0	0	0	0	0.0258154	0	0	0	0	0	0	0	0	0.00737471	0	0	0	0	0	0.00552581	0	0	9.07771e-05	0	0.00133377	0	0	0	0	0	0	0	0	9.79617e-05	0	0	0	0	0	0	0	0.000538979	0
ERR1749165	0	0	0	0.000139177	0	0	0	0	0	0	0	0	0	0	0	0	0	0	0	0	0	0	0	0	0	0.00849854	0	0	0.00021155	0	0	0	0	0	0	0	0	0	0	0	0	0	0	0.000910542	0	0	0	0	0.00110986
ERR1749166	0	0	0	0	0	0	0	0	0	0	0.0252723	0	0	0	0	0	0	0	0	0.00977638	0	0	0	0	0	0.00531782	0.00175951	0	0	0	0	0	0	0	0.00047301	0	0	0	0	0	0	0	0	0.00482099	0	0	0	0	0.00185011
ERR1749167	0	0	0	0.000123343	0	0	0	0	0	0	0.019999	0	0	0	0	0	0	0	0	0	0	0	0	0	0	0.00591109	0	0	0.000121489	0	0	0	0	0	0	0	0	0	0	0.000125163	0	0	0	0.0018493	0	0	0	0	0.00134716
ERR1749168	0	0	0	4.55536e-05	0	0	0	0	0	0	0.0146968	0	0	0	0	0	0	0	0	0	0	0	0	0	0	0.0307037	0	0	3.6914e-05	0	0	0	0	0	0	0	0	0	0	4.25705e-05	0	0	0	0.0021214	0	0	0	0	0
ERR1749169	0	0	0	0.000140053	0	0	0	0	0	0	0.00793594	0	0	0	0	0	0	0	0	0	0	0	0	0	0	0.0105222	0	0	0.000128048	0	0.00139841	0	0	0	0.00120759	0	0	0	0	0.000132837	0	0	0	0.00767705	0	0	0	0	0
ERR1749170	0	0	0	0.000122722	0	0	0	0	0	0	0.00820912	0	0	0	0	0	0	0	0	0.0109429	0	0	0	0	0	0.0134482	0	0	0.000129105	0	0	0	0	0	0	0	0	0	0	0.000131261	0	0	0	0.003883	0	0	0	0	0
ERR1749171	0	0	0	5.01128e-05	0	0	0	0	0	0.000970371	0.00459711	0	7.04834e-05	0	0	0	0	0	0	0.00075298	0	0	0	0	0	0.0185159	0.000203429	0	0.000120762	0	0.000132983	0	0	0	0.00499756	0	0	0	0	4.99427e-05	0	0	0	0.00251123	0	0	0	6.64307e-05	3.27518e-05
ERR1749172	0	0	0	0.000108198	0	0	0	0	0	0	0.00479779	0	0	0	0	0	0	0	0	0	0	0	0	0	0	0.00253376	0	0	0.000119042	0	0	0	0	0	0	0	0	0	0	0.000111435	0	0	0	0.0114993	0	0	0	0	0
ERR1749174	0	0	0	9.24537e-05	0	0	0	0	0	0	0.00942139	0	0	0	0	0	0	0	0	0	0	0	0	0	0	0.0133287	0	0	0.000102217	0	0	0	0	0	0	0	0	0	0	0.000113402	0	0	0	0	0	0	0	0	0
SRR8675994	0	0	0	2.29593e-05	0	0	0	0	0	0	0.0111211	0	0	0	0	0	0	0	0	0.0064962	0	0	0	0	0	0.011078	0	0	0.000105816	0	0	0	0	0	0	0	0	0	0	9.75157e-05	0	0	0	0.000556539	0	0	0	0	0
SRR8675989	0	0	0	0.000152711	0	0	0	0	0	0	0	0	0	0	0	0	0	0	0	0	0	0	0	0	0	0.0290286	0	0	0.000129598	0	0	0	0	0	0	0	0	0	0	0.000139802	0	0	0	0	0	0	0	0	0
SRR8676096	0	0	0	0	0	0	0	0	0	0	0.062526	0	0	0	0	0	0	0	0	0.0366102	0	0	0	0	0	0.0700002	0	0	0	0	0	0	0	0	0	0	0	0	0	0	0	0	0	0.0526202	0	0	0	0	0
SRR8676056	0	0	0	0	0	0	0	0	0	0	0	0	0	0	0	0	0	0	0	0	0	0	0	0	0	0.0049818	0	0	0	0	0	0	0	0	0	0	0	0	0	0	0	0	0	0	0	0	0	0	0
SRR8676055	0	0	0	0.000109096	0	0	0	0	0	0	0.0452852	0	0	0	0	0	0	0	0	0.00413097	0	0	0	0	0	0.00826722	0	0	0.000116186	0	0	0	0	0	0	0	0	0	0	0.000110634	0	0	0	0	0	0	0	0	0
SRR8676053	0	0	0	0	0	0	0	0	0	0	0.0234241	0	0	0	0	0	0	0	0	0	0	0	0	0	0	0	0	0	0	0	0	0	0	0	0	0	0	0	0	0	0	0	0	0.0112712	0	0	0	0	0
SRR8676048	0	0	0	0	0	0	0	0	0	0	0	0	0	0	0	0	0	0	0	0	0	0	0	0	0	0.00136863	0	0	0	0	0	0	0	0	0	0	0	0	0	0	0	0	0	0	0	0	0	0	0
SRR8676018	0	0	0	0.000135853	0	0	0	0	0	0	0	0	0	0	0	0	0	0	0	0	0	0	0	0	0	0.12011	0	0	0.000110979	0	0	0	0	0	0	0	0	0	0	0.000113564	0	0	0	0	0	0	0	0	0
SRR8676019	0	0	0	0	0	0	0	0	0	0	0.0156028	0	0	0	0	0	0	0	0	0	0	0	0	0	0	0.00360747	0	0	0	0	0	0	0	0	0	0	0	0	0	0	0	0	0	0	0	0	0	0	0
SRR8676020	0	0	0	0	0	0	0.000443885	0	0.000994366	0.00288646	0.0146646	0	0	0	0	0	0	0	0	0.000959468	0	0	0	0	0	0.0020225	0	0	0	0	0.000743252	0	0	0	0	0	0	0	0	0	0	0	0	0.00112007	0	0	0	0	0.000187659
SRR8676022	0	0	0	0	0	0	0	0	0	0	0	0	0	0	0	0	0	0	0	0	0	0	0	0	0	0.115883	0	0	0	0	0	0	0	0	0	0	0	0	0	0	0	0	0	0	0	0	0	0	0
SRR8676037	0	0	0	0	0	0	0	0	0	0	0	0	0	0	0	0	0	0	0	0	0	0	0	0	0	0	0	0	0	0	0	0	0	0	0	0	0	0	0	0	0	0	0	0	0	0	0	0	0
SRR8676023	0	0	0	0	0	0	0	0	0	0	0	0	0	0	0	0	0	0	0	0	0	0	0	0	0	0.00779131	0	0	0	0	0	0	0	0	0	0	0	0	0	0	0	0	0	0	0	0	0	0	0
SRR8676024	0	0	0	0.000245543	0	0	0	0	0	0	0	0	0	0	0	0	0	0	0	0	0	0	0	0	0	0	0	0	0.000219754	0	0	0	0	0	0	0	0	0	0	0.000247321	0	0	0	0	0	0	0	0	0
SRR8676025	0	0	0	8.28893e-05	0	0	0	0	0	0	0.118056	0	0	0	0	0	0	0	0	0	0	0	0	0	0	0.0110058	0	0	5.66309e-05	0	0	0	0	0	0	0	0	0	0	8.65829e-05	0	0	0	0	0	0	0	0	0
SRR8676027	0	0	0	0	0	0	0	0	0	0	0	0	0	0	0	0	0	0	0	0	0	0	0	0	0	0.0115224	0	0	0	0	0	0	0	0	0	0	0	0	0	0	0	0	0	0	0	0	0	0	0
SRR8676111	0	0	0	0	0	0	0	0	0	0	0	0	0	0	0	0	0	0	0	0	0	0	0	0	0	0.0585591	0	0	0	0	0	0	0	0	0	0	0	0	0	0	0	0	0	0	0	0	0	0	0
SRR8676110	0	0	0	0	0	0	0	0	0	0	0	0	0	0	0	0	0	0	0	0	0	0	0	0	0	0.059997	0	0	0	0	0	0	0	0	0	0	0	0	0	0	0	0	0	0.0034254	0	0	0	0	0
SRR8676113	0	0	0	6.59858e-05	0	0	0	0	0	0	0.162013	0	0	0	0	0	0	0	0	0	0	0	0	0	0	0	0	0	6.92745e-05	0	0	0	0	0	0	0	0	0	0	6.50511e-05	0	0	0	0	0	0	0	0	0
SRR8676115	0	0	0	0.00012729	0	0	0	0	0	0	0	0	0	0	0	0	0	0	0	0	0	0	0	0	0	0.0103501	0	0	0.0001468	0	0.0222868	0	0	0	0	0	0	0	0	0.000152448	0	0	0	0	0	0	0	0	0
SRR8676116	0	0	0	0	0	0	0	0	0	0	0.00299911	0	0	0	0	0	0	0	0	0.0335625	0	0	0	0	0	0.0144933	0	0	0	0	6.11322e-05	0	0	0	0	0	0	0	0	0	0	0	6.88572e-05	0.000573076	0	0	0	0	0
SRR8676082	0	0	0	0	0	0	0	0	0	0	0.0969006	0	0	0	0	0	0	0	0	0	0	0	0	0	0	0	0.00798984	0	0	0	0	0	0	0	0	0	0	0	0	0	0	0	0	0.0460208	0	0	0	0	0
SRR8676039	0	0	0	0.000207362	0	0	0	0	0	0	0	0	0	0	0	0	0	0	0	0	0	0	0	0	0	0	0	0	0.000181841	0	0	0	0	0	0	0	0	0	0	0.00020793	0	0	0	0	0	0	0	0	0
SRR8676087	0	0	0	0	0	0	0	0	0	0	0	0	0	0	0	0	0	0	0	0	0	0	0	0	0	0.0288623	0	0.00271571	0	0	0	0	0	0	0	0	0	0	0	0	0	0	0	0	0	0	0	0	0
SRR8676084	0	0	0	0.000132957	0	0	0	0	0	0	0.00925682	0	0	0	0	0	0	0	0	0	0	0	0	0	0	0.0148925	0	0	0.000144785	0	0	0	0	0	0	0	0	0	0	0.000157613	0	0	0	0	0	0	0	0	0
SRR8676085	0	0	0	1.63723e-05	0	0	0	0	0	0	0	0	0	0	0	0	0	0	0	0	0	0	0	0	0	0.030518	0	0	0.00013198	0	0	0	0	0	0	0	0	0	0	0.000132667	0	0	0	0.0139348	0	0	0	0	0
SRR8676079	0	0	0	0	0	0	0	0	0.0347322	0	0.00369605	0	0	0	0	0	0	0	0	0	0	0	0	0	0	0.0296333	0.00261657	0	0	0	0	0	0	0	0	0	0	0	0	0	0	0	0	0	0	0	0	0	0
SRR8676041	0	0	0	0.000209711	0	0	0	0	0	0	0	0	0	0	0	0	0	0	0	0	0	0	0	0	0	0	0	0	0.000174808	0	0	0	0	0	0	0	0	0	0	0.000195913	0	0	0	0	0	0	0	0	0
SRR8676042	0	0	0	0	0	0	0	0	0	0	0	0	0	0	0	0	0	0	0	0	0	0	0	0	0	0	0	0	0	0	0	0	0	0	0	0	0	0	0	0	0	0	0	0	0	0	0	0	0
SRR8676035	0	0	0	0	0	0	0	0	0	0	0	0	0	0	0	0	0	0	0	0	0	0	0	0	0	0	0	0	0	0	0	0	0	0	0	0	0	0	0	0	0	0	0	0	0	0	0	0	0
SRR8676073	0	0	0	0.000179916	0	0	0	0	0	0	0	0	0	0	0	0	0	0	0	0	0	0	0	0	0	0	0	0	0.000165369	0	0	0	0	0	0	0	0	0	0	0.000175134	0	0	0	0	0	0	0	0	0
SRR8676069	0	0	0	0	0	0	0	0	0	0	0	0	0	0	0	0	0	0	0	0	0	0	0	0	0	0	0	0	0	0	0	0	0	0	0	0	0	0	0	0.000102814	0	0	0	0	0	0	0	0	0
SRR8676068	0	0	0	0.000156421	0	0	0	0	0	0	0	0	0	0	0	0	0	0	0	0	0	0	0	0	0	0.0160375	0	0	0.000152722	0	0.00181549	0	0	0	0	0	0	0	0	0.000150036	0	0	0	0	0	0	0	0	0
SRR8676071	0	0	0	0.000238233	0	0	0	0	0	0	0	0	0	0	0	0	0	0	0	0	0	0	0	0	0	0	0	0	0.000218372	0	0	0	0	0	0	0	0	0	0	0.000260834	0	0	0	0	0	0	0	0	0
SRR8676077	0	0	0	0.000168842	0	0	0	0	0	0	0	0	0	0	0	0	0	0	0	0	0	0	0	0	0	0	0	0	0.00017719	0	0	0	0	0	0	0	0	0	0	0.000207733	0	0	0	0	0	0	0	0	0
SRR8676076	0	0	0	0	0	0	0	0	0	0	0	0	0	0	0	0	0	0	0	0	0	0	0	0	0	0	0	0	0	0	0	0	0	0	0	0	0	0	0	0	0	0	0	0	0	0	0	0	0
SRR8676104	0	0	0	4.33492e-05	0	0	0	0	0	0	0	0	0	0	0	0	0	0	0	0	0	0	0	0	0	0	0	0	4.67737e-05	0	0	0	0	0	0	0	0	0	0	4.70155e-05	0	0	0	0	0	0	0	0	0
SRR8676105	0	0	0	0.00013075	0	0	0	0	0	0	0	0	0	0	0	0	0	0	0	0	0	0	0	0	0	0	0	0	0.000159744	0	0	0	0	0	0	0	0	0	0	0.000135439	0	0	0	0	0	0	0	0	0
SRR8676103	0	0	0	0	0	0	0	0	0	0	0.00954609	0	0	0	0	0	0	0	0	0	0	0	0	0	0	0	0	0	0	0	0	0	0	0	0	0	0	0	0	0	0	0	0	0	0	0	0	0	0
SRR8676100	0	0	0	0.000132381	0	0	0	0	0	0	0	0	0	0	0	0	0	0	0	0	0	0	0	0	0	0	0	0	0.000126193	0	0	0	0	0	0	0	0	0	0	0.000121754	0	0	0	0	0	0	0	0	0
SRR8676098	0	0	0	0	0	0	0	0	0	0	0	0	0	0	0	0	0	0	0	0	0	0	0	0	0	0	0	0	0	0	0	0	0	0	0	0	0	0	0	0	0	0	0	0	0	0	0	0	0
SRR8676106	0	0	0	0.000212379	0	0	0	0	0	0	0	0	0	0	0	0	0	0	0	0	0	0	0	0	0	0	0	0	0.000230653	0	0	0	0	0	0	0	0	0	0	0.000208041	0	0	0	0	0	0	0	0	0
SRR8675997	0	0	0	0	0	0	0	0	0	0	0	0	0	0	0	0	0	0	0	0	0	0	0	0	0	0.0237284	0	0	0	0	0	0	0	0	0	0	0	0	0	0	0	0	0	0	0	0	0	0	0
SRR8675981	0	0	0	9.66268e-05	0	0	0	0	0	0.00253158	0.00233704	0	0	0	0	0	0	0	0	0.0508094	0	0	0	0.000117639	0	0.0022773	0	0	9.52888e-05	0	0.000107318	0	1.40988e-05	1.84608e-05	0	0	0	0	0	0.000100641	0	0	0	0.000213647	0	0	0	0	0.011515
SRR8675978	0	0	0	6.05602e-05	0	0	0	0	0	0.0154692	0.00515634	0	0	0	0	0	0	0	0	0.00170419	0	0	0	0	0	0.00520075	0	0	5.20994e-05	0	0.000110944	0	0	0	0.00053727	0	0	0	0	4.73157e-05	0	0	0	0.000900018	0	0	0	1.75307e-05	0
SRR8675985	0	0	0	0.000145571	0	0	0	0	0	0	0	0	0	0	0	0	0	0	0	0	0	0	0	0	0	0	0	0	0.000146688	0	0	0	0	0	0	0	0	0	0	0.000132896	0	0	0	0	0	0	0	0	0
SRR8675984	0	0	0	0.00011972	0	0	0	0	0	0	0	0	0	0	0	0	0	0	0	0	0	0	0	0	0	0	0	0	0.000130949	0	0	0	0	0	0	0	0	0	0	0.000126689	0	0	0	0	0	0	0	0	0
SRR8675983	0	0	0	7.6357e-05	0	0	0	0	0	0	0	0	0	0	0	0	0	0	0	0	0	0	0	0	0	0	0	0	8.14384e-05	0	0	0	0	0	0	0	0	0	0	7.92558e-05	0	0	0	0	0	0	0	0	0
SRR8675982	0	0	0	0.000168435	0	0	0	0	0	0	0	0	0	0	0	0	0	0	0	0	0	0	0	0	0	0	0	0	0.000176994	0	0	0	0	0	0	0	0	0	0	0.000166024	0	0	0	0	0	0	0	0	0
SRR8675987	0	0	0	0.000100797	0	0	0	0	0	0	0	0	0	0	0	0	0	0	0	0	0	0	0	0	0	0	0	0	9.01435e-05	0	0	0	0	0	0	0	0	0	0	6.9695e-05	0	0	0	0	0	0	0	0	0
SRR8675990	0	0	0	0.000129715	0	0	0	0	0	0	0	0	0	0	0	0	0	0	0	0	0	0	0	0	0	0	0	0	0.000140651	0	0	0	0	0	0	0	0	0	0	0.00012025	0	0	0	0	0	0	0	0	0
SRR8675986	0	0	0	0	0	0	0	0	0	0	0	0	0	0	0	0	0	0	0	0	0	0	0	0	0	0	0	0	0	0	0	0	0	0	0	0	0	0	0	0	0	0	0	0	0	0	0	0	0
SRR8676004	0	0	0	0.000145987	0	0	0	0	0	0	0	0	0	0	0	0	0	0	0	0	0	0	0	0	0	0	0	0	0.000143234	0	0	0	0	0	0	0	0	0	0	0.000137816	0	0	0	0	0	0	0	0	0
SRR8676005	0	0	0	0.000101532	0	0	0	0	0	0	0	0	0	0	0	0	0	0	0	0	0	0	0	0	0	0	0	0	8.78183e-05	0	0	0	0	0	0	0	0	0	0	0.000101897	0	0	0	0	0	0	0	0	0
SRR8676007	0	0	0	0.000115739	0	0	0	0	0	0	0	0	0	0	0	0	0	0	0	0	0	0	0	0	0	0.019757	0	0	0.000128179	0	0	0	0	0	0	0	0	0	0	0.000119902	0	0	0	0	0	0	0	0	0
SRR8676001	0	0	0	0.00014303	0	0	0	0	0	0	0	0	0	0	0	0	0	0	0	0	0	0	0	0	0	0.0128818	0	0	0.000131351	0	0	0	0	0	0	0	0	0	0	0.000154738	0	0	0	0	0	0	0	0	0
SRR8676002	0	0	0	0	0	0	0	0	0	0	0	0	0	0	0	0	0	0	0	0	0	0	0	0	0	0	0	0	0	0	0	0	0	0	0	0	0	0	0	0	0	0	0	0	0	0	0	0	0
SRR8675998	0	0	0	0	0	0	0	0	0	0	0	0	0	0	0	0	0	0	0	0	0	0	0	0	0	0.0120957	0	0	0	0	0	0	0	0	0	0	0	0	0	0	0	0	0	0.00170727	0	0	0	0	0
SRR8676011	0	0	0	0.000133787	0	0	0	0	0	0	0	0	0	0	0	0	0	0	0	0	0	0	0	0	0	0	0	0	0.000135647	0	0	0	0	0	0	0	0	0	0	0.000129017	0	0	0	0	0	0	0	0	0
SRR8676016	0	0	0	0	0	0	0	0	0	0	0.00428094	0	0	0	0	0	0	0	0	0.0188117	0	0	0	0	0	0.00704218	0	0	0	0	0	0	0	0	0	0	0	0	0	0	0	0	0	0	0	0	0	0	0
SRR8676028	0	0	0	0	0	0	0	0	0	0	0	0	0	0	0	0	0	0	0	0	0	0	0	0	0	0.00757348	0	0	0	0	0	0	0	0	0	0	0	0	0	0	0	0	0	0	0	0	0	0	0
SRR8676029	0	0	0	0.000125336	0	0	0	0	0	0	0	0	0	0	0	0	0	0	0	0	0	0	0	0	0	0	0	0	0.000106073	0	0	0	0	0	0	0	0	0	0	0.00011852	0	0	0	0	0	0	0	0	0
SRR8676044	0	0	0	0	0	0	0	0	0	0	0	0	0	0	0	0	0	0	0	0	0	0	0	0	0	0.0807589	0	0.00174055	0	0	0	0	0	0	0	0	0	0	0	0	0	0	0	0	0	0	0	0	0
SRR8676030	0	0	0	0	0	0	0	0	0	0.0477616	0	0	0	0	0	0	0	0	0	0	0	0	0	0	0	0	0	0	0	0	0	0	0	0	0	0	0	0	0	0	0	0	0	0	0	0	0	0	0
SRR8675993	0	0	0	0.000149274	0	0	0	0	0	0	0	0	0	0	0	0	0	0	0	0	0	0	0	0	0	0	0	0	0.00018136	0	0	0	0	0	0	0	0	0	0	0.000156027	0	0	0	0	0	0	0	0	0
SRR8676031	0	0	0	0	0	0	0	0	0	0.0052625	0.0035154	0	0	0	0	0	0	0	0	0.0020815	0	0	0	0	0	0.000517649	0.000333872	0	0	0	0	0	0	0	0	0	0	0	0	0	0	0	0	0.00140575	0	0	0	0	0
SRR8676065	0	0	0	1.90703e-05	0	0	0	0	0	0	0.0272394	0	0	0	0	0	0	0	0	0.0011519	0	0	0	0	0	0.0412024	0	0	1.80927e-05	0	0	0	0	0	0	0	0	0	0	1.91681e-05	0	0	0	0	0	0	0	0	0
SRR8676063	0	0	0	0.000180982	0	0	0	0	0	0	0	0	0	0	0	0	0	0	0	0	0	0	0	0	0	0	0	0	0.000162694	0	0	0	0	0	0	0	0	0	0	0.000181138	0	0	0	0	0	0	0	0	0
SRR8676062	0	0	0	0.000189778	0	0	0	0	0	0	0	0	0	0	0	0	0	0	0	0	0	0	0	0	0	0	0	0	0.000164921	0	0	0	0	0	0	0	0	0	0	0.000163187	0	0	0	0	0	0	0	0	0
SRR8676061	0	0	0	0.000169186	0	0	0	0	0	0	0	0	0	0	0	0	0	0	0	0	0	0	0	0	0	0	0	0	0.000139033	0	0	0	0	0	0	0	0	0	0	0.000144245	0	0	0	0	0	0	0	0	0
SRR8676060	0	0	0	0.000134794	0	0	0	0	0	0	0	0	0	0	0	0	0	0	0	0	0	0	0	0	0	0	0	0	0.000136452	0	0	0	0	0	0	0	0	0	0	0.000125218	0	0	0	0	0	0	0	0	0
SRR8676059	0	0	0	0.000118367	0	0	0	0	0	0	0	0	0	0	0	0	0	0	0	0	0	0	0	0	0	0	0	0	0.000133215	0	0	0	0	0	0	0	0	0	0	0.000120027	0	0	0	0	0	0	0	0	0
SRR8676058	0	0	0	0	0	0	0	0	0	0	0.0977999	0	0	0	0	0	0	0	0	0	0	0	0	0	0	0	0	0	6.04475e-05	0	0	0	0	0	0	0	0	0	0	0	0	0	0	0	0	0	0	0	0
SRR8675988	0	0	0	0.000137709	0	0	0	0	0	0	0	0	0	0	0	0	0	0	0	0	0	0	0	0	0	0	0	0	0	0	0	0	0	0	0	0	0	0	0	0	0	0	0	0	0	0	0	0	0
SRR8676057	0	0	0	0.000105933	0	0	0	0	0	0	0	0	0	0	0	0	0	0	0	0	0	0	0	0	0	0	0	0	9.10476e-05	0	0	0	0	0	0	0	0	0	0	9.69966e-05	0	0	0	0	0	0	0	0	0
SRR8676067	0	0	0	0.000129515	0	0	0	0	0	0	0.0599182	0	0	0	0	0	0	0	0	0	0	0	0	0	0	0.00776195	0	0	0.000124453	0	0	0	0	0	0	0	0	0	0	0.000128499	0	0	0	0	0	0	0	0	0
SRR8676066	0	0	0	0.000137832	0	0	0	0	0	0	0	0	0	0	0	0	0	0	0	0	0	0	0	0	0	0.00398668	0	0	0.000116772	0	0	0	0	0	0	0	0	0	0	0.00013956	0	0	0	0	0	0	0	0	0
SRR8676088	0	0	0	0.000110998	0	0	0	0	0	0	0	0	0	0	0	0	0	0	0	0.0178002	0	0	0	0	0	0	0	0	0.00012083	0	0	0	0	0	0	0	0	0	0	0.000108377	0	0	0	0	0	0	0	0	0
SRR8676091	0	0	0	0	0	0	0	0	0	0	0	0	0	0	0	0	0	0	0	0.0325249	0	0	0	0	0	0.0285276	0	0	0	0	0	0	0	0	0	0	0	0	0	0	0	0	0	0	0	0	0	0	0.0209473
SRR8676092	0	0	0	0.000106579	0	0	0	0	0	0	0	0	0	0	0	0	0	0	0	0	0	0	0	0	0	0.00951311	0	0	9.51013e-05	0	0	0	0	0	0	0	0	0	0	9.72205e-05	0	0	0	0	0	0	0	0	0
SRR8676095	0	0	0	0	0	0	0	0	0	0	0	0	0	0	0	0	0	0	0	0.0775368	0	0	0	0	0	0.135784	0	0	0	0	0	0	0	0	0	0	0	0	0	0	0	0	0	0	0	0	0	0	0
SRR8676097	0	0	0	0	0	0	0	0	0	0	0.0299039	0	0	0	0	0	0	0	0	0	0	0	0	0	0	0.0167824	0	0	0	0	0	0	0	0	0	0	0	0	0	0	0	0	0	0	0	0	0	0	0
SRR8676054	0	0	0	0	0	0	0	0	0	0	0.00264476	0	0	0	0	0	0	0	0	0	0	0	0	0	0	0	0	0	0	0	0	0	0	0	0	0	0	0	0	0	0	0	0	0	0	0	0	0	0
SRR8676052	0	0	0	0	0	0	0	0	0	0	0	0	0	0	0	0	0	0	0	0.00109888	0	0	0	0	0	0.0132767	0	0	0	0	0	0	0	0	0	0	0	0	0	0	0	0	0	0	0	0	0	0	0.882783
SRR8676051	0	0	0	0	0	0	0	0	0	0	0	0	0	0	0	0	0	0	0	0	0	0	0	0	0	0.0242068	0	0	0	0	0	0	0	0	0	0	0	0	0	0	0	0	0	0	0	0	0	0	0
SRR8676036	0	0	0	0	0	0	0	0	0	0	0	0	0	0	0	0	0	0	0	0	0	0	0	0	0	0.000143239	0	0	0	0	0	0	0	0	0	0	0	0	0	0	0	0	0	0	0	0	0	0	0
SRR8676050	0	0	0	0	0	0	0	0	0	0	0	0	0	0	0	0	0	0	0	0.00757113	0	0	0	0	0	0.0265369	0	0	0	0	0	0	0	0	0	0	0	0	0	0	0	0	0	0	0	0	0	0	0
SRR8676049	0	0	0	0	0	0	0	0	0	0	0.0134618	0	0	0	0	0	0	0	0	0	0	0	0	0	0	0.000128348	0	0	0	0	0	0	0	0	0	0	0	0	0	0	0	0	0	0	0	0	0	0	0
SRR8676047	0	0	0	0	0	0	0	0	0	0	0	0	0	0	0	0	0	0	0	0.0119443	0	0	0	0	0	0.00773344	0	0	0	0	0	0	0	0	0	0	0	0	0	0	0	0	0	0	0	0	0	0	0
SRR8676021	0	0	0	0	0	0	0	0	0	0	0	0	0	0	0	0	0	0	0	0	0	0	0	0	0	0.0057694	0	0	0	0	0	0	0	0	0	0	0	0	0	0	0	0	0	0	0	0	0	0	0
SRR8676026	0	0	0	0	0	0	0	0	0	0	0	0	0	0	0	0	0	0	0	0	0	0	0	0	0	0.00212892	0	0	0	0	0	0	0	0	0	0	0	0	0	0	0	0	0	0	0	0	0	0	0
SRR8676112	0	0	0	0	0	0	0	0	0	0	0	0	0	0	0.00429844	0.00536958	0	0	0	0	0	0	0	0	0	0.0304141	0	0	0	0	0	0	0	0	0	0	0	0	0	0	0	0	0	0	0	0	0	0	0
SRR8676038	0	0	0	0	0	0	0	0	0	0	0	0	0	0	0	0	0	0	0	0	0	0	0	0	0	0.000145642	0	0	0	0	0	0	0	0	0	0	0	0	0	9.20492e-05	0	0	0	0	0	0	0	0	0
SRR8676114	0	0	0	0	0	0	0	0	0	0	0.0460702	0.00171176	0	0	0	0	0	0	0	0	0	0	0	0	0	0.0154791	0	0	0	0	0	0	0	0	0	0	0	0	0	0	0	0	0	0	0	0	0	0	0
SRR8676117	0	0	0	0	0	0	0	0	0	0	0	0	0	0	0	0	0	0	0	0	0	0	0	0	0	0.0430057	0	0	0	0	0	0	0	0	0	0	0	0	0	0	0	0	0	0	0	0	0	0	0
SRR8676109	0	0	0	0	0	0	0	0	0	0	0	0	0	0	0	0	0	0	0	0	0	0	0	0	0	0.0357974	0	0	0	0	0	0	0	0	0	0	0	0	0	0	0	0	0	0	0	0	0	0	0
SRR8676108	0	0	0	0	0	0	0	0	0	0	0	0	0	0	0	0	0	0	0	0.0172001	0	0	0	0	0	0.0137453	0	0	0	0	0	0	0	0	0	0	0	0	0	0	0	0	0	0	0	0	0	0	0
SRR8676083	0	0	0	0	0	0	0	0	0	0	0	0	0	0	0	0	0	0	0	0	0	0	0	0	0	0.00376203	0	0.00297829	0	0	0	0	0	0	0	0	0	0	0	0	0	0	0	0	0	0	0	0	0
SRR8676080	0	0	0	0	0	0	0	0	0	0	0.03808	0	0	0	0	0	0	0	0	0	0	0	0	0	0	0.0188095	0	0	0	0	0	0	0	0	0	0	0	0	0	0	0	0	0	0	0	0	0	0	0
SRR8676081	0	0	0	0	0	0	0	0	0	0	0	0	0	0	0	0	0	0	0	0.0128494	0	0	0	0	0	0.0558485	0	0	0	0	0	0	0	0	0	0	0	0	0	0	0	0	0	0	0	0	0	0	0
SRR8676086	0	0	0	0	0	0	0	0	0	0	0.0241253	0	0	0	0	0	0	0	0	0.0353921	0	0	0	0	0	0	0	0	0	0	0	0	0	0	0	0	0	0	0	0	0	0	0	0	0	0	0	0	0
SRR8676078	0	0	0	0	0	0	0	0	0	0	0.08422	0	0	0	0	0	0	0	0	0	0	0	0	0	0	0	0	0	0	0	0	0	0	0	0	0	0	0	0	0	0	0	0	0	0	0	0	0	0
SRR8676040	0	0	0	0	0	0	0	0	0	0	0	0	0	0	0	0	0	0	0	0	0	0	0	0	0	0.000127801	0	0	0	0	0	0	0	0	0	0	0	0	0	0	0	0	0	0	0	0	0	0	0
SRR8676043	0	0	0	0	0	0	0	0	0	0	0.0327455	0	0	0	0	0	0	0	0	0.0191278	0	0	0	0	0	0.0326188	0	0	0	0	0	0	0	0	0	0	0	0	0	0	0	0	0	0.0016387	0	0	0	0	0
SRR8676034	0	0	0	0.000185953	0	0	0	0	0	0	0	0	0	0	0	0	0	0	0	0	0	0	0	0	0	0.00020244	0	0	0	0	0	0	0	0	0	0	0	0	0	0	0	0	0	0	0	0	0	0	0
SRR8675995	0	0	0	0	0	0	0	0	0	0	0	0	0	0	0	0	0	0	0	0	0	0	0	0	0	0.000162994	0	0	0	0	0	0	0	0	0	0	0	0	0	0	0	0	0	0	0	0	0	0	0
SRR8676072	0	0	0	0	0	0	6.99501e-05	0	0	0	0.00368789	0	0	0	0	0	0	0	0	0	0	0	0	0	0	0	1.22577e-05	0	0	0	0.00235645	0	0	0	0	0	0	0	0	0	0	0	0	0.000978484	0	0	0	0	0
SRR8676075	0	0	0	0	0	0	0	0	0	0	0	0	0	0	0	0	0	0	0	0	0	0	0	0	0	0	0	0	0	0	0	0	0	0	0	0	0	0	0	0	0	0	0	0	0	0	0	0	0
SRR8676074	0	0	0	0	0	0	0	0	0	0	0	0	0	0	0	0	0	0	0	0	0	0	0	0	0	0.00018501	0	0	0	0	0	0	0	0	0	0	0	0	0	0	0	0	0	0	0	0	0	0	0
SRR8676070	0	0	0	0	0	0	0	0	0	0	0	0	0	0	0	0	0	0	0	0	0	0	0	0	0	0	0	0	0	0	0	0	0	0	0	0	0	0	0	0	0	0	0	0	0	0	0	0	0
SRR8675996	0	0	0	0	0	0	0	0	0	0	0	0	0	0	0	0	0	0	0	0	0	0	0	0	0	0.000194119	0	0	0	0	0	0	0	0	0	0	0	0	0	3.96849e-05	0	0	0	0	0	0	0	0	0
SRR8676102	0	0	0	0	0	0	0	0	0	0	0	0	0	0	0	0	0	0	0	0	0	0	0	0	0	0	0	0	0	0	0	0	0	0	0	0	0	0	0	0	0	0	0	0	0	0	0	0	0
SRR8676101	0	0	0	0	0	0	0	0	0	0	0	0	0	0	0	0	0	0	0	0	0	0	0	0	0	0	0	0	0	0	0	0	0	0	0	0	0	0	0	0	0	0	0	0	0	0	0	0	0
SRR8676099	0	0	0	0	0	0	0	0	0	0	0	0	0	0	0	0	0	0	0	0	0	0	0	0	0	0.000155652	0	0	0	0	0	0	0	0	0	0	0	0	0	0	0	0	0	0	0	0	0	0	0
SRR8676107	0	0	0	0	0	0	0	0	0	0	0	0	0	0	0	0	0	0	0	0	0	0	0	0	0	0	0	0	0	0	0	0	0	0	0	0	0	0	0	0	0	0	0	0	0	0	0	0	0
SRR8675980	0	0	0	0	0	0	0	0	0	0	0	0	0	0	0	0	0	0	0	0	0	0	0	0	0	0.000148347	0	0	0	0	0	0	0	0	0	0	0	0	0	0	0	0	0	0	0	0	0	0	0
SRR8675979	0	0	0	0	0	0	0	0	0	0	0	0	0	0	0	0	0	0	0	0	0	0	0	0	0	0.000149184	0	0	0	0	0	0	0	0	0	0	0	0	0	0	0	0	0	0	0	0	0	0	0
SRR8676006	0	0	0	2.50929e-05	0	0	0	0	1.43243e-05	0.0009391	0.00542053	0	0	0	0	0	0	0	0	5.80604e-05	0	0	0	0	0	0.000118993	0	0	2.66122e-05	0	4.82559e-05	0	0	0	0	0	0	0	0	2.76854e-05	0	0	1.61026e-05	0.000666775	0	0	0	0	0.0669773
SRR8676000	0	0	0	0	0	0	0	0	0	0	0.0681931	0	0	0	0	0	0	0	0	0	0	0	0	0	0	0.0251745	0	0	0	0	0	0	0	0	0	0	0	0	0	0	0	0	0	0	0	0	0	0	0
SRR8676003	0	0	0	0	0	0	0	0	0	0	0	0	0	0	0	0	0	0	0	0	0	0	0	0	0	0.0502254	0	0	0	0	0	0	0	0	0	0	0	0	0	0	0	0	0	0	0	0	0	0	0
SRR8675991	0	0	0	0	0	0	0	0	0	0	0	0	0	0	0	0	0	0	0	0	0	0	0	0	0	0	0	0	0	0	0	0	0	0	0	0	0	0	0	0	0	0	0	0	0	0	0	0	0
SRR8675999	0	0	0	0	0	0	0	0	0	0	0	0	0	0	0	0	0	0	0	0	0	0	0	0	0	0	0	0	0	0	0	0	0	0	0	0	0	0	0	0	0	0	0	0	0	0	0	0	0
SRR8676010	0	0	0	0	0	0	0	0	0	0	0	0	0	0	0	0	0	0	0	0	0	0	0	0	0	0.000205764	0	0	0	0	0	0	0	0	0	0	0	0	0	0	0	0	0	0	0	0	0	0	0
SRR8676013	0	0	0	0	0	0	0	0	0	0	0	0	0	0	0	0	0	0	0	0	0	0	0	0	0	0.000130207	0	0	0	0	0	0	0	0	0	0	0	0	0	0	0	0	0	0	0	0	0	0	0
SRR8676012	0	0	0	0	0	0	0	0	0	0	0	0	0	0	0	0	0	0	0	0	0	0	0	0	0	0.000218532	0	0	0	0	0	0	0	0	0	0	0	0	0	0	0	0	0	0	0	0	0	0	0
SRR8676015	0	0	0	0	0	0	0	0	0	0	0.00420495	0	0	0	0	0	0	0	0	0	0	0	0	0	0	0	0	0	6.18497e-05	0	0	0	0	0	0	0	0	0	0	0	0	0	0	0	0	0	0	0	0
SRR8676014	0	0	0	8.65986e-06	0	0	0	0	0	0	0	0	0	0	0	0	0	0	0	0	0	0	0	0	0	0.00220537	0	0	8.24779e-06	0	0	0	0	0	0	0	0	0	0	9.02998e-06	0	0	0	0	0	0	0	0	0
SRR8676017	0	0	0	0	0	0	0	0	0	0	0	0	0	0	0	0	0	0	0	0	0	0	0	0	0	0	0	0	6.92228e-05	0	0	0	0	0	0	0	0	0	0	0	0	0	0	0.061686	0	0	0	0	0
SRR8675992	0	0	0	0	0	0	0	0	0	0	0	0	0	0	0	0	0	0	0	0	0	0	0	0	0	0.000149972	0	0	0	0	0	0	0	0	0	0	0	0	0	0	0	0	0	0	0	0	0	0	0
SRR8676009	0	0	0	0	0	0	0	0	0	0	0	0	0	0	0	0	0	0	0	0.013709	0	0	0	0	0	0.00449816	0	0	0	0	0	0	0	0	0	0	0	0	0	0	0	0	0	0	0	0	0	0	0
SRR8676008	0	0	0	0	0	0	0	0	0	0	0	0	0	0	0	0	0	0	0	0	0	0	0	0	0	0	0	0.00241036	0	0	0	0	0	0	0	0	0	0	0	0	0	0	0	0	0	0	0	0	0
SRR8676045	0	0	0	0	0	0	0	0	0	0	0	0	0	0	0	0	0	0	0	0	0	0	0	0	0	5.78518e-05	0	0	0	0	0	0	0	0	0	0	0	0	0	0	0	0	0	0	0	0	0	0	0
SRR8676032	0	0	0	0	0	0	0	0	0	0	0	0	0	0	0	0	0	0	0	0	0	0	0	0	0	0.000113451	0	0	0	0	0	0	0	0	0	0	0	0	0	0	0	0	0	0	0	0	0	0.0700873	0
SRR8676033	0	0	0	0	0	0	0	0	0	0.0964286	0	0	0	0	0	0	0	0	0	0	0	0	0	0	0	0.00356237	0	0	0	0	0	0	0	0	0	0	0	0	0	9.14364e-06	0	0	0	0	0	0	0	0	0
SRR8676046	0	0	0	0	0	0	0	0	0	0	0	0	0	0	0	0	0	0	0	0	0	0	0	0	0	0.0031136	0	0	0	0	0	0	0	0	0	0	0	0	0	0	0	0	0	0	0	0	0	0	0
SRR8676064	0	0	0	0	0	0	0	0	0	0	0	0	0	0	0	0	0	0	0	0	0	0	0	0	0	0.000134003	0	0	0	0	0	0	0	0	0	0	0	0	0	0	0	0	0	0	0	0	0	0	0
SRR8676089	0	0	0	0	0	0	0	0	0	0	0	0	0	0	0	0	0	0	0	0.0172902	0	0	0	0	0	0.0205718	0	0	0	0	0	0	0	0	0	0	0	0	0	0	0	0	0	0	0	0	0	0	0
SRR8676090	0	0	0	0	0	0	0	0	0	0	0	0	0	0	0	0	0	0	0	0	0	0	0	0	0	0.0096713	0	0	0	0.0253674	0	0	0	0	0	0	0	0	0	0	0	0	0	0	0	0	0	0.00245845	0
SRR8676093	0	0	0	0	0	0	0	0	0	0	0	0	0	0	0	0	0	0	0	0	0	0	0	0	0	0	0	0	0	0	0	0	0	0	0	0	0	0	0	0	0	0	0	0.0104391	0	0	0	0	0
SRR8676094	0	0	0	0	0	0	0	0	0	0	0.0603657	0	0	0	0	0	0	0	0	0	0	0	0	0	0	0.0250018	0	0	0	0	0	0	0	0	0	0	0	0	0	0	0	0	0	0	0	0	0	0	0
SRR15560887	0	0	0	1.24758e-05	0	0	0	0	0	0.000396827	0.0224616	0	0	0	0	0	0	0	0	0.000168822	0	0	0	0	0	0.000325729	0	0	7.58828e-05	0	0	0	0	0	0	0	0	0	0	8.40899e-05	0	0	0	0.0165382	0	0	0	0.000343805	0
SRR15560888	0	0	0	8.32805e-05	0	0	0	0	0	0.000309039	0.0196428	0	0	0	0	0	0	0	0	0.000568352	0	0	0	0	0	0.00136413	0	0	8.9001e-05	0	0.000118206	0	0	0	0	0	0	0	0	9.93752e-05	0	0	5.67719e-05	0.0011201	0	0	0	0	0
SRR15560889	0	0	0	6.01515e-05	0	0	0	0	0	0.00377189	0.0212598	0	0	0	0	0	0	0	0	0.000479941	0	0	0	0	0	0.0125191	0	0	5.11171e-05	0	3.62892e-05	0	0	0	0	0	0	0	0	6.0528e-05	0	0	0	0.00285677	0	0	0	0	0
SRR15560890	0	0	0	3.53886e-05	0	0	0	0	0	0.000192602	0.00480188	0	0	0	0	0	0	0	0	0.00132336	0	0	0	0	0	0.00461825	0	0	3.49096e-05	0	0	0	0	0	0	0	0	0	0	4.09862e-05	0	0	6.72454e-05	0	0	0	0	0	0
SRR15560891	0	0	0	0	0	0	0	0	0	0.000536541	0.00282901	0	0	0	0	0	0	0	0	0.0208566	0	0	0	0	0	0.022655	0	0	0	0	4.96607e-05	0	0	0	0	0	0	0	0	0	0	0	0.000462369	0.00224701	0	0	0	0	0
SRR15560892	0	0	0	0	0	0	0	0	0	0.000398238	0.00307412	0	0	0	0	0	0	0	0	0.000583193	0	0	0	0	0	0.0866185	0	0	0	0.00104069	0.000445129	0	0	0	0	0	0	0	0	0	0	0	3.71e-05	0.0016135	0	0	0	0	0
SRR15560893	0	0	0	0	0	0	0	0	0	0.000239761	0.00198596	0	0	0	0	0	0	0	0	0.00217179	0	0	0	0	0	0.0152001	0	0	0	0	0.000172269	0	0	0	0.00247254	0	0	0	0	0	0	0	6.36034e-05	0	0	0	0	1.59227e-05	0
SRR15560894	0	0	0	0	0	0	0	0	8.87865e-05	0.00382698	0.000790136	0	0	0	0	0	0	0	0	0.0168574	0	0	0	0	0	0.113264	0	0	0	0	0.000115728	0	0	0	0	0	0	0	0	0	0	0	0	0.00217919	0	0	1.70953e-05	0	0
SRR15560895	0	0	0	0	0	0	0	0	0	0.000335967	0.0617664	0	0	0	0	0	0	0	0	0.0392844	0	0	0	0	0	0.00225317	0	0	0	0	0	0	0	0	0	0	0	0	0	0	0	0	0	0.00134228	0	0	0	0	0
SRR15560896	0	0	0	2.74079e-05	0	0	0	0	0.00856756	1.50642e-05	0.018938	0	0	0	2.64832e-05	0	0	0	0	0.00727198	0	0	0	0	0	0.0282477	0	0	0	0	0	0	0	0	1.21836e-05	0	0	0	0	0	0	0	0	0.00180889	0	0	0	2.75182e-05	0.000720927
SRR15560897	0	0	0	0	0	0	0	0	0	0	0.00895834	0	0	0	0	0	0	0	0	0.0308225	0	0	0	0	0	0.0135956	0	0	0	0	0.000183638	0	0	0	0	0	0	0	0	0	0	0	0.000222235	0.00177578	0	0	0	0	0
SRR15560898	0	0	0	0	0	0	0	0	0	3.58738e-05	0.0154618	0	0	0	0	0	0	0	0	0	0	0	0	0	0	0.00970596	0	0	0	0	0	0	0	0	0	0	0	0	0	0	0	0	0	0.00201878	0	0	0	0	0
SRR15560899	0	0	0	0	0	0	0	0	0	0.00020371	0.000729696	0	0	0	0	0	0	0	0	0.00607801	0	0	0	0	0	0.00578693	0	0	0	0	0	0	0	0	0	0	0	0	0	0	0	0	0	0.000240276	0	0	0	0.000133601	0
SRR15560900	0	0	0	0	0	0	0	0	0	0.000351926	0.00388582	0	0	0	0	0	0	0	0	0.0226198	0	0	0	0	0	0.0193379	0	0	0	0	6.75178e-05	0	0	0	0	0	0	0	0	0	0	0	0.000477499	0.00242882	0	0	0	0.0010189	0
SRR15560901	0	0	0	3.6432e-05	0	0	0	0	0	4.06754e-05	0.001711	0	0	0	0	0	0	0	0	0.00177407	0	0	0	0	0	0.00285709	0	0	3.46793e-05	0	0.00011338	0	0	0	0	0	0	0	0	3.75595e-05	0	0	0	0.000453249	0	0	0	0	0
SRR15560902	0	0	0	0	0	0	0	0	0	2.02585e-06	0.0112811	0	0	0	0	0	0	0	0	0	0	0	0	0	0	0.00254038	0	0	0	0	0	0	0	0	0	0	0	0	0	0	0	0	0	0.00195063	0	0	0	0	9.45012e-05
SRR15560903	0	0	0	0	0	0	0	0	0	0	0.00162806	0	0	0	0	0	0	0	0	0.000422426	0	0	0	0	0	0.00162739	0	0	0	0	0	0	0	0	0	0	0	0	0	0	0	0	0	0.00230981	0	0	0	0	0
SRR15560904	0	0	0	0	0	0	0	0	0	0.000359549	0.000690635	0	0	0	0	0	0	0	0	0.00251809	0	0	0	0	0	0.0111601	0	0	0	0	0	0	0	0	0	0	0	0	0	0	0	0	0	0.00108397	0	0	0	0	0
SRR15560905	0	0	0	1.18257e-05	0	0	0	0	0	0.00185432	0.00771594	0	0	0	0	0	0	0	0	0.000442224	0	0	0	0	0	0.0091293	0	0	1.16656e-05	0	0.000185174	0	0	0	0	0	0	0	0	1.36962e-05	0	0	6.09831e-05	0.00135483	0	0	0	8.30973e-05	0
SRR15560906	0	0	0	0	0	0	0	0	0	0.0015355	0.000744132	0	0	0	0	0	0	0	0	0.00974791	0	0	0	0	0	0.00798383	0	0	0	0	0.000969463	0	0	0	0	0	0	0	0	0	0	0	0.000269533	0	0	0	0	0	0
SRR15560907	0	0	7.82807e-06	0	0	0	0	0	0.000646943	2.63253e-05	0.00996386	0	0	0	0	1.91937e-05	0	0	0	0.000997009	0	0	0	0	0	0.000599911	0	0	0	0	0.000235194	0	0	0	0	0	0	4.2262e-05	0	0	0	0	5.6807e-05	0	0	0	3.05057e-05	0	0
SRR15560908	0	0	0	0	0	0	0	0	0	5.48383e-05	0.000961335	0	0	0	0	0	0	0	0	0.0135055	0	0	0	8.41048e-06	0	0.00488075	0	0	0	0	0.000541805	0	0	0	0	0	0	0	0	0	0	0	0.000152065	0	0	0	0	0	0
SRR15560909	0	0	0	0	0	0	0	0	0	0.0146453	0.00428272	0	0	0	0	0	0	0	0	8.83612e-05	0	0	0	0	0	9.36088e-06	0	0	0	0	0.000107687	0	0	0	0	0	0	0	0	0	0	0	0	0.0174796	0	0	0	0	0
SRR15560910	0	0	0	0	0	0	0	0	0	0.00180335	0.00313519	0	0	0	0	0	0	0	0	0.00139055	0	0	0	0	0	0.0185336	0	0	3.04106e-05	0	4.45708e-05	0	0	0	0	0	0	0	0	0	0	0	0	0.00101969	0	0	0	2.89074e-05	0
SRR15560911	0	0	0	0	0	0	0	0	0.00107665	0	0.000840379	0	0	0	0	0	0	0	0	0.000741776	0	0	0	0	0	0.00653587	0	0	0	0	0.000147722	0	0	0	0	0	0	0	0	0	0	0	0	0.0010304	0	0	0	0	0
SRR15560912	0	0	0	2.1131e-05	0	0	0	0	0	4.07577e-05	0.00020906	0	0	0	0	0	0	0	0	0.00265646	0	0	0	0	0	0.00782626	0	0	2.10653e-05	0	0	0	0	0	0	0	0	0	0	6.99777e-05	0	0	0	0	0	0	0	0	0
SRR15560913	0	0	0	7.76966e-05	0	0	0	0	0.0229283	0.000403945	0.00106135	0	0	0	0	0	0	0	0	0.000521458	0	0	0	0	0	0.00746773	0	0	6.40539e-05	0	0	0	0	0	0.000239049	0	0	0	0	6.50126e-05	0	0	0	0.00126829	0	0	0	0	0
SRR15560914	0	0	0	9.76702e-05	0	0	0	0	0	0	0.00249174	0	0	0	0	0	0	0	0	0.00299751	0	0	0	0	0	0.0337797	0	0	0.000102181	0	0.000546609	0	0	0	0	0	0	0	0	0.00010755	0	0	0.000158703	0.00211454	0	0	0	0	0
SRR15560915	0	0	0	0	0	0	0	0	0	0.000785207	0.0281637	0	0	0	0	0	0	0	0	0.00264813	0	0	0	0	0	0.013492	0	0	0	0	0.000435846	0	0	0	0.000125965	0	0	0	0	0	0	0	0.000119751	0.00181824	0	0	0	0	0
SRR15560916	0	0	0	5.47898e-05	0	0	0	0	0	0.00137332	0.00097906	0	0	0	0	0	0	0	0	0.00233066	0	0	0	0	0	0.000795028	0	0	5.30855e-05	0	0	0	0	0	4.82522e-05	0	0	0	0	5.81466e-05	0	0	0	0.001194	0	0	0	1.38392e-06	0
SRR15560917	0	0	0	7.66414e-05	0	0	0	0	0	0.000841184	0.0037927	0	0	0	0	0	0	0	0	0.000503313	0	0	0	0	0	0.00199938	0	0	6.1183e-05	0	8.7257e-05	0	0	0	0	0	0	0	0	7.96786e-05	0	0	3.78003e-05	0	0	0	0	0	0
SRR15560918	0	0	0	6.35564e-05	0	0	0	0	3.62564e-05	0.00234207	0.0132516	0	0	0	0	0	0	0	0	0.000149919	0	0	0	0	0	0.000306193	0	0	6.64302e-05	0	0.000118146	0	0	0	0	0	0	0	0	7.14245e-05	0	0	4.2358e-05	0.00168396	0	0	0	0	0
SRR15560919	0	0	0	0	0	0	0	0	0	0.00468074	0.00333951	0	0	0	0	0	0	0	0	0.00310432	0	0	0	0	0	0.00263228	0	0	0	0	0.000454636	0	0	0	0.000338471	0	0	0	0	0	0	0	8.85731e-05	0	0	0	0	0	0
SRR15560920	0	0	0	0	0	0	0	0	0	0.000121117	0.00200225	0	0	0	0	0	0	0	0	0.00115224	0	0	0	0	0	0.00201092	0	0	0	0	0.000147976	0	0	0	0	0	0	0	0	0	0	0	7.98873e-05	0.000993221	0	0	0	0	0
SRR15560921	0	0	0	9.40204e-05	0	0	0	0	0	0.0121937	0.00789476	0	0	0	0	0	0	0	0	0.000563826	0	0	0	0	0	0.00624605	0	0.000204019	9.27518e-05	0	0	0	0	0	0.0001977	0	0	0	0	9.94641e-05	0	0	5.65679e-05	0.00189186	0	0	0	0	0
SRR15560922	0	0	0	0	0	0	0	0	0	0.00282275	0.00158962	0	0	3.28338e-06	0	0	0	0	0	0.000345349	0	0	0	0	0	0.0339798	0	0	0	0	0.000104767	0	0	0	0	0	0	0	0	0	0	0	1.34921e-05	0	0	0	0	0	0
SRR15560923	0	0	0	8.41955e-05	0	0	0	0	0	0.00363336	0.0155753	0	0	0	0	0	0	0	0	0.00185321	0	0	0	0	0	0.00431072	0	0	9.10639e-05	0	0.000564738	0	0	0	0	0	0	0	0	8.14927e-05	0	0	9.38447e-05	0.00263764	0	0	0	0	0
SRR15560924	0	5.59366e-06	0	0	0	0	5.57693e-06	0	0.00403304	0.000213817	0.0171094	0	0	0	0	0	0	0	0	0.000179482	0	0	0	0	0	0.00211273	0	0	0	0	0.000676008	0	0	0	0	0	0	0	0	0	0.000103241	0	2.78161e-05	0.000934171	0	0	0	2.28602e-05	0
SRR15560925	0	0	0	7.96499e-05	0	0	0	0	0	0.00527048	0.00883656	0	0	0	0	0	0	0	0	0.00148874	0	0	0	0	0	0.0134268	0	0	7.77737e-05	0	0.000103773	0	0	0	0	0	0	0	0	8.38413e-05	0	0	2.69263e-05	0.00118234	0	0	0	5.64178e-05	0
SRR15560926	0	0	0	0.000107095	0	0	0	0	0	0	0.00498312	0	0	0	0	0	0	0	0	0.000621151	0	0	0	0	0	0.00308828	0	0	0	0	5.90774e-05	0	0	0	0.000159345	0	0	0	0	0	0	0	0	0.00150905	0	0	0	0	0
SRR15560927	0	0	0	3.22335e-05	0	0	0	0	0	0.00107744	0.00110101	0	0	0	0	0	0	0	0	0.0027116	0	0	0	0	0	0.0068696	0	0	7.42977e-05	0	0	0	0	0	0	0	0	0	0	7.83984e-05	0	0	0	0.000362494	0	0	0	0	0
SRR15560928	0	0	9.7744e-06	1.6786e-05	0	0	0	0	0	0.000133168	0.0106375	0	0	0	0	0	0	0	0	0.00152152	0	0	0	0	0	0.0119668	0	0	2.07929e-05	0	3.30586e-05	0	0	0	0.000120265	0	0	0	0	2.46051e-05	0	0	7.57086e-05	0.00108988	0	0	0	0	0.000157265
SRR15560929	0	0	0	8.75552e-05	0	0	0	0	0	0.00529647	0.00164504	0	0	0	0	0	0	0	0	0.0063731	0	0	0	0	0	0.0360865	0	0	0.000100663	4.29389e-05	5.48869e-05	0	0	0	0	0	0	0	0	0.000101494	0	0	3.79389e-05	0	0	0	0	8.80842e-05	0
SRR15560930	0	0	0	6.31508e-05	0	0	0	0	0	0.0058293	0.0051294	0	0	0	0	0	0	0	0	0.00526132	0	0	0	0	0	0.0120992	0	0	2.00714e-05	0	0.000133209	0	0	0	0	0	0	0	0	1.03397e-05	0	0	6.08731e-05	0	0	0	0	0	0
SRR15560931	0	0	0	5.06283e-05	0	0	0	0	0	0.0102472	0.00603929	0	0	0	0	0	0	0	0	0.001329	0	0	0	0	0	0.00502865	0	0	5.67636e-05	0	0.000121928	0	0	0	0	0	0	0	0	6.23032e-05	0	0	0.000136027	0.0013917	0	0	0	0	0
SRR15560932	0	0	0	6.13589e-05	0	0	0	0	0	6.10107e-05	0.00642745	0	0	0	0	0	0	0	0	0.00346162	0	0	0	0	0	0.00796567	0	0.000227262	7.09509e-05	0	0.00107398	0	0	0	0.000135522	0	0	0	0	6.00285e-05	0	0	0	0.00124009	0	0	0	0	0
SRR15560933	0	0	0	8.67288e-05	0	0	0	0	0	0.00388368	0.00336407	0	0	0	0	0	0	0	0	0.000635611	0	0	0	0	0	0.00369467	0	0	7.49111e-05	0	2.02255e-05	0	0	0	0	0	0	0	0	8.67819e-05	0	0	0.000106511	0	0	0	0	0	0
SRR15560934	0	0	0	6.83548e-05	0	0	0	0	0	0.00610048	0.00230856	0	0	0	0	0	0	0	0	0.000308656	0	0	0	0	0	0.013677	0	0	7.30727e-05	0	0.000122866	0	0	0	0	0	0	0	0	7.15331e-05	0	0	9.29487e-05	0.00114452	0	0	0	0	0
SRR15560935	0	0	0	3.72617e-05	0	0	0	0	0	7.66651e-06	0.00179401	0	0	0	0	0	0	0	0	0.00348965	0	0	0	0	0	0.00168244	0	0	3.86457e-05	0	0.000474508	0	0	0	0	0	0	0	0	4.11086e-05	0	0	2.79175e-05	0.00129457	0	0	0	0	0
SRR15560936	0	0	0	0.000131391	0	0	0	0	0	0.000691407	0.00103505	0	0	0	0	4.97911e-06	0	0	0	0.00948553	0	0	0	0	0	0.0267341	0	0.000612701	0	0	0.000113447	0	0	0	0.000369268	0	0	0	0	0	0	0	4.53916e-05	0	0	0	0	9.99914e-05	0
SRR15560937	0	0	0	0.000104056	0	0	0	0	0	3.07598e-05	0.0180878	0	0	0	0	0	0	0	0	0.00489907	0	0	0	0	0	0.0319133	0	0	0.000158166	0	0.000227109	0	0	0	0.00133608	0	0	0	0	9.97159e-06	0	0	8.75059e-05	0.00959552	0	0	0	0.000201304	0
SRR15560938	0	0	0	9.65984e-05	0	0	0	0	0	0.000759521	0.0152541	0	0	0	0	0	0	0	0	0.000438301	0	0	0	0	0	0.00348267	0	0	0.000100405	0	0	0	0	0	0	0	0	0	0	9.64936e-05	0	0	0	0	0	0	0	0	0
SRR15560939	0	0	0	2.41897e-05	0	0	0	0	0	0.00541652	0.00439395	0	0	0	0	0	0	0	0	0.0033746	0	0	0	0	0	0.00672075	0	0	0	0	0.00014541	0	0	0	0.000125287	0	0	0	0	0	0	0	4.30613e-05	0.00103341	0	0	0	0	0
SRR15560940	0	0	0	4.71423e-05	0	0	0	0	0	0.0021949	0.00493588	0	0	0	0	0	0	0	0	0.000490909	0	0	0	0	0	0.00191814	0	0	4.99034e-05	0	5.92563e-05	0	0	0	0	0	0	0	0	4.31785e-05	0	0	0.000100234	0	0	0	0	0	0
SRR15560941	0	0	0	5.66676e-05	0	0	0	0	0	0.000116044	0.0538885	0	0	0	0	0	0	0	0	0.00174649	0	0	0	0	0	0.00446839	0	0	6.13631e-05	0	0	0	0	0	0.000151727	0	0	0	0	4.88342e-05	0	0	0	0.00806996	0	0	0	0.000409209	0
SRR15560942	0	0	0	8.27651e-05	0	0	0	0	0	0	0.0084164	0	0	0	0	0	0	0	0	0.000112344	0	0	0	0	0	0.000706173	0	0	8.33887e-05	0	0.000284361	0	0	0	0	0	0	0	0	7.56372e-05	0	0	8.97514e-05	0.00723619	0	0	0	0	0
SRR15560943	0	0	0	8.20834e-05	0	0	0	0	0	0.000151507	0.00405827	0	2.8916e-05	0	0	0	0	0	0	0.000449263	0	0	0	0	0	0.00201724	0	0	8.22527e-05	0	0.000403507	0	0	0	0	0	0	0	0	7.20097e-05	0	0	0	0.00234628	0	0	0	0.000116938	0
SRR15560944	0	0	0	5.75146e-05	0	0	0	0	0	0.0003014	0.00669942	0	0	0	0	0	0	0	0	0.00110428	0	0	0	0	0	0.0034448	0	0	8.27043e-05	0	0.000124722	0	0	0	0	0	2.81809e-05	0	0	8.36063e-05	0	0	5.76182e-05	0.0035763	0	0	0	0	0
SRR15560945	0	0	0	0	0	0	0	0	0	0.00182027	0.00476145	0	0	0	0	0	0	0	0	0.00992845	0	0	0	0	0	0.0033337	0	0	0	0	0.000390805	0	0	0	0	0	0	0	0	0	0	0	9.14137e-05	0	0	0	0	1.02689e-05	0
SRR15560946	0	0	0	9.61809e-05	0	0	0	0	0	0.00181804	0.00602045	0	0	0	0	0	0	0	0	3.81501e-05	0	0	0	0	0	0.0098813	0	0	8.86192e-05	0	0	0	0	0	0	0	0	0	0	8.60001e-05	0	0	2.7122e-05	0.00101372	0	0	0	0	0
SRR21105606	0	0	0	0	0	0	0	0	0	0	0.0324836	0	0	0	0	0	0	0	0	0	0	0	0	0	0	0	0	0	0	0	0	0	0	0	0	0	0	0	0	0	0	0	0	0	0	0	0	0	0
SRR21105608	0	0	0	0.000383246	0	0	0	0	0.995903	0	0	0	0	0	0	0	0	0	0	0	0	0	0	0	0	0	0	0	0.000356112	0	0	0	0	0	0	0	0	0	0	0.000352719	0	0	0	0	0	0	0	0	0
SRR21105609	0	0	0	0.000112577	0	0	0	0	0	0	0	0	0	0	0	0	0	0	0	0	0	0	0	0	0	0	0	0	0.000100032	0	0	0	0	0	0	0	0	0	0	0.000100936	0	0	0	0	0	0	0	0	0
SRR21105610	0	0	0	0	0	0	0	0	0	0	0	0	0	0	0	0	0	0	0	0	0	0	0	0	0	0.00277989	0	0	0	0	0	0	0	0	0	0	0	0	0	0	0	0	0	0.0627062	0	0	0	0	0
SRR21105611	0	0	0	0.104304	0	0	0	0	0	0	0	0	0	0	0	0	0	0	0	0	0	0	0	0	0	0	0	0	0.0992548	0	0	0	0	0	0	0	0	0	0	0.0915638	0	0	0	0	0	0	0	0	0
SRR21105612	0	0	0	0	0	0	0	0	0	0	0	0	0	0	0	0	0	0	0	0.014687	0	0	0	0	0	0	0	0	0	0	0	0	0	0	0	0	0	0	0	0	0	0	0	0.0339169	0	0	0	0	0
SRR21105613	0	0	0	0	0	0	0	0	0	0	0	0	0	0	0	0	0	0	0	0.0173628	0	0	0	0	0	0	0	0	0	0	0	0	0	0	0	0	0	0	0	0	0	0	0	0	0	0	0	0	0
SRR21105614	0	0	0	0.0051265	0	0	0	0	0	0	0	0	0	0	0	0	0	0	0	0	0	0	0	0	0	0	0	0	0.00435431	0	0	0	0	0	0	0	0	0	0	0.00476874	0	0	0	0	0	0	0	0	0
SRR21105615	0	0	0	0.000148307	0	0	0	0	0	0	0	0	0	0	0	0	0	0	0	0	0	0	0	0	0	0	0	0	0.000148915	0	0	0	0	0	0	0	0	0	0	0.000139753	0	0	0	0	0	0	0	0	0
SRR21105616	0	0	0	0.094979	0	0	0	0	0	0	0	0	0	0	0	0	0	0	0	0	0	0	0	0	0	0	0	0	0.0881849	0	0	0	0	0	0	0	0	0	0	0.0825592	0	0	0	0	0	0	0	0	0
SRR21105617	0	0	0	0	0	0	0	0	0	0	0	0	0	0	0	0	0	0	0	0	0	0	0	0	0	0	0	0	0	0	0	0	0	0	0	0	0	0	0	0	0	0	0	0	0	0	0	0	0
SRR21105619	0	0	0	0	0	0	0	0	0.444024	0	0	0	0	0	0	0	0	0	0	0	0	0	0	0	0	0	0	0	0	0	0	0	0	0	0	0	0	0	0	0	0	0	0	0	0	0	0	0	0
SRR21105620	0	0	0	0.000138929	0	0	0	0	0	0	0	0	0	0	0	0	0	0	0	0	0	0	0	0	0	0	0	0	0.000146352	0	0	0	0	0	0	0	0	0	0	0.000152761	0	0	0	0	0	0	0	0	0
SRR21105621	0	0	0	0.000162315	0	0	0	0	0	0	0	0	0	0	0	0	0	0	0	0	0	0	0	0	0	0	0	0	0.000173883	0	0	0	0	0	0	0	0	0	0	0.000168274	0	0	0	0	0	0	0	0	0
SRR21105622	0	0	0	0.000123862	0	0	0	0	0.000270606	0	0.00478529	0	0	0	0	0	0	0	0	0.00608112	0	0	0	0	0	0.00560618	0	0	0.000130987	0	0.00113605	0	0	0	0	0	0	0	0	0.000124793	0	0	0	0.000942853	0	0	0	0	0
SRR21105623	0	0	0	0	0	0	0	0	0	0	0.000275064	0	0	0	0	0	0	0	0	0	0	0	0	0	0	0	0	0	0	0	0	0	0	0	0	0	0	0	0	0	0	0	0	0	0	0	0	0	0
SRR21105624	0	0	0	0	0	0	0	0	0	0	0	0	0	0	0	0	0	0	0	0	0	0	0	0	0	0	0	0	0	0	0	0	0	0	0	0	0	0	0	0	0	0	0	0	0	0	0	0	0
SRR21105625	0	0	0	6.64018e-05	0	0	0	0	0	0	0	0	0	0	0	0	0	0	0	0.0138475	0	0	0	0	0	0	0	0	4.20119e-05	0	0	0	0	0	0	0	0	0	0	6.2949e-05	0	0	0	0	0	0	0	0	0
SRR21105626	0	0	0	0	0	0	0	0	0	0.0104123	0	0	0	0	0	0	0	0	0	0	0	0	0	0	0	0	0	0	0	0	0	0	0	0	0	0	0	0	0	0	0	0	0	0.0142601	0	0	0	0	0
SRR21105627	0	0	0	0.000138379	0	0	0	0	0	0	0	0	0	0	0	0	0	0	0	0	0	0	0	0	0	0	0	0	0.000132128	0	0	0	0	0	0	0	0	0	0	0.000138305	0	0	0	0	0	0	0	0	0
SRR21105628	0	0	0	0.000144766	0	0	0	0	0	0	0	0	0	0	0	0	0	0	0	0	0	0	0	0	0	0	0	0	0.000155388	0	0	0	0	0	0	0	0	0	0	0.000165047	0	0	0	0	0	0	0	0	0
SRR21105630	0	0	0	0.000143731	0	0	0	0	0	0	0	0	0	0	0	0	0	0	0	0	0	0	0	0	0	0	0	0	0.000146406	0	0	0	0	0	0	0	0	0	0	0.0001671	0	0	0	0	0	0	0	0	0
SRR21105631	0.000212708	0	0	2.67609e-05	0	6.48765e-05	0	0	0	0	0.00144082	0	0	0	0	0	0	0	0	0.000490813	0	0	0	0.000934249	0	0.0695481	0	0	2.16237e-05	0	0.000335653	0	3.14977e-05	0	0	0	0	0	0	2.39085e-05	0	0	0	0.000342747	0	0	0	0	0.0254234
SRR21105632	0	0	0	4.27355e-05	0	0	0	0	0	0	0.00107433	0	0	0	0	0	0	0	0	0	0	0	0	0	0	0.0164592	0	0	3.86427e-05	0	0	0	0	0	0	0	0	0	0	3.74979e-05	0	0	0	0.000283505	0	0	0	0	0
SRR21105633	0	0	0	0.000149842	0	0	0	0	0	0	0	0	0	0	0	0	0	0	0	0	0	0	0	0	0	0	0	0	0.00016448	0	0	0	0	0	0	0	0	0	0	0.000151922	0	0	0	0	0	0	0	0	0
SRR21105634	0	0	0	7.56686e-05	0	0	0	0	0	0	0	0	0	0	0	0	0	0	0	0	0	0	0	0	0	0	0	0	7.38534e-05	0	0	0	0	0	0	0	0	0	0	7.55664e-05	0	0	0	0	0	0	0	0	0
SRR21105635	0	0	0	9.06348e-05	0	0	0	0	0	0	0	0	0	0	0	0	0	0	0	0	0	0	0	0	0	0	0	0	8.23465e-05	0	0	0	0	0	0	0	0	0	0	8.84346e-05	0	0	0	0	0	0	0	0	0
SRR21105636	0	0	0	0.0824909	0	0	0	0	0	0	0	0	0	0	0	0	0	0	0	0	0	0	0	0	0	0	0	0	0.0958208	0	0	0	0	0	0	0	0	0	0	0.0906594	0	0	0	0	0	0	0	0	0
SRR21105637	0	0	0	0	0	0	0	0	0	0	0	0	0	0	0	0	0	0	0	0	0	0	0	0	0	0.00636815	0	0	0	0	0.00205306	0	0	0	0	0	0	0	0	0	0	0	0	0	0	0	0	0	0
SRR21105638	0	0	0	0.00035483	0	0	0	0	0	0	0	0	0	0	0	0	0	0	0	0	0	0	0	0	0	0	0	0	0.000401334	0	0	0	0	0	0	0	0	0	0	0.000376076	0	0	0	0	0	0	0	0	0
SRR21105639	0	0	0	0.0988468	0	0	0	0	0	0	0	0	0	0	0	0	0	0	0	0	0	0	0	0	0	0	0	0	0.0916717	0	0	0	0	0	0	0	0	0	0	0.0819177	0	0	0	0	0	0	0	0	0
SRR21105641	0	0	0	0	0	0	0	0	0	0	0	0	0	0	0	0	0	0	0	0.0135025	0	0	0	0	0	0	0	0	0	0	0	0	0	0	0	0	0	0	0	0	0	0	0	0	0	0	0	0	0
SRR21105642	0	0	0	8.80275e-05	0	0	0	0	0	0	0	0	0	0	0	0	0	0	0	0	0	0	0	0	0	0	0	0	7.17088e-05	0	0	0	0	0	0	0	0	0	0	8.11133e-05	0	0	0	0	0	0	0	0	0
SRR21105643	0	0	0	0.097581	0	0	0	0	0	0	0	0	0	0	0	0	0	0	0	0	0	0	0	0	0	0	0	0	0.079251	0	0	0	0	0	0	0	0	0	0	0.0886732	0	0	0	0	0	0	0	0	0
SRR21105644	0	0	0	0.000156363	0	0	0	0	0	0	0	0	0	0	0	0	0	0	0	0	0	0	0	0	0	0	0	0	0.000142056	0	0	0	0	0	0	0	0	0	0	0.000151923	0	0	0	0	0	0	0	0	0
SRR21105645	0	0	0	0	0	0	0	0	0	0	0	0	0	0	0	0	0	0	0	0.0197415	0	0	0	0	0	0.034545	0	0	0	0	0	0	0	0	0	0	0	0	0	0	0	0	0	0	0	0	0	0	0
SRR21105646	0	0	0	9.0572e-05	0	0	0	0	0	0	0.00218293	0	0	0	0	0	0	0	0	0.000594693	0	0	0	0	0	0.00473942	0	0	8.25514e-05	0	0	0	0	0	0	0	0	0	0	8.29001e-05	0	0	0	0.00102729	0	0	0	0	0
SRR21105647	0	0	0	2.58657e-05	0	0	0	0	0	0	0	0	0	0	0	0	0	0	0	0	0	0	0	0	0	0	0	0	2.39349e-05	0	0	0	0	0	0	0	0	0	0	2.52685e-05	0	0	0	0	0	0	0	0	0
SRR21105648	0	0	0	0.0138939	0	0	0	0	0	0	0	0	0	0	0	0	0	0	0	0	0	0	0	0	0	0	0	0	0.0138983	0	0	0	0	0	0	0	0	0	0	0.015005	0	0	0	0	0	0	0	0	0
SRR21105649	0	0	0	0.101318	0	0	0	0	0	0	0	0	0	0	0	0	0	0	0	0	0	0	0	0	0	0	0	0	0.0895135	0	0	0	0	0	0	0	0	0	0	0.0799456	0	0	0	0	0	0	0	0	0
SRR21105650	0	0	0	0	0	0	0	0	0	0	0	0	0	0	0	0	0	0	0	0	0	0	0	0	0	0.000133626	0	0	0	0	0	0	0	0	0	0	0	0	0	0	0	0	0	0	0	0	0	0	0
SRR21105652	0	0	0	1.14023e-05	0	0	0	0	0	0	0.00714931	0	0	0	0	0	0	0	0	0	0	0	0	0	0	0.000635515	0	0	1.2991e-05	0	0	0	0	0	0	0	0	0	0	1.30807e-05	0	0	0	0.000928136	0	0	0	0	0
SRR21105653	0	0	0	0	0	0	0	0	0	0	0	0	0	0	0	0	0	0	0	0	0	0	0	0	0	0.211555	0	0	0	0	0	0	0	0	0	0	0	0	0	0	0	0	0	0	0	0	0	0	0
SRR21105654	0	0	0	0	0	0	0	0	0	0	0	0	0	0	0	0	0	0	0	0.0466221	0	0	0	0	0	0.19415	0	0	0	0	0	0	0	0	0	0	0	0	0	0	0	0	0	0	0	0	0	0	0
SRR21105655	0	0	0	0	0	0	0	0	0	0	0	0	0	0	0	0	0	0	0	0.0155904	0	0	0	0	0	0.0631597	0	0	0	0	0	0	0	0	0	0	0	0	0	0	0	0	0	0	0	0	0	0	0
SRR21105656	0	0	0	0	0	0	0	0	0	0	0	0	0	0	0	0	0	0	0	0.135301	0	0	0	0	0	0	0	0	0	0	0	0	0	0	0	0	0	0	0	0	0	0	0	0	0	0	0	0	0
SRR21105657	0	0	0	0	0	0	0	0	0	0	0	0	0	0	0	0	0	0	0	0.0151738	0	0	0	0	0	0.139256	0	0	0	0	0	0	0	0	0	0	0	0	0	0	0	0	0	0	0	0	0	0	0
SRR21105658	4.66765e-05	0	0	0	0	0	0	0	0	0.00651209	0	0	0	0	0	0	0	0	0	0.00838005	0	0	0	0	0	0.0284813	0	0	0	0	0	0	0	0	0	0	0	0	0	0	0	0	0	0	0	0	0	0.00212854	0.00256599
SRR21105659	0	0	0	0	0	0	0	0	0	0	0	0	0	0	0	0	0	0	0	0.00736393	0	0	0	0	0	0.0337878	0	0	0	0	0	0	0	0	0	0	0	0	0	0	0	0	0	0	0	0	0	0	0
SRR21105660	0	0	0	0	0	0	0	0	0	0	0	0	0	0	0	0	0	0	0	0.00956174	0	0	0	0	0	0.0151321	0	0	0	0	0	0	0	0	0	0	0	0	0	0	0	0	0	0	0	0	0	0	0
SRR21105661	0	0	0	0	0	0	0	0	0	0	0	0	0	0	0	0	0	0	0	0	0	0	0	0	0	0.0608512	0	0	0	0.00836737	0	0	0	0	0	0	0	0	0	0	0	0	0	0	0	0	0	0	0
SRR21105663	0	0	0	0	0	0	0	0	0	0	0	0	0	0	0	0	0	0	0	0.0036157	0	0	0	0	0	0.00816931	0	0	0	0	0	0	0	0	0	0	0	0	0	0	0	0	0	0.0148268	0.000516511	0.00025413	0	0	0
SRR21105664	0	0	0	4.39195e-05	0	0	0	0	0	0	0	0	0	0	0	0	0	0	0	0.00565603	0	0	0	0	0	0.00659692	0	0	4.31963e-05	0	0	0	0	0	0	0	0	0	0	3.82237e-05	0	0	0	0	0	0	0	0	0
SRR21105665	0	0	0	0	0	0	0	0	0	0	0	0	0	0	0	0	0	0	0	0	0	0	0	0	0	0.0200175	0	0	0	0	0	0	0	0	0	0	0	0	0	0	0	0	0	0.00276854	0	0	0	0	0
SRR21105666	0	0	0	0	0	0	0	0	0	0	0	0	0	0	0	0	0	0	0	0	0	0	0	0	0	0.00760311	0	0	0	0	0	0	0	0	0	0	0	0	0	0	0	0	0	0	0	0	0	0.014257	0
SRR21105667	8.16723e-05	0	0	0	0	0	0	0	0	0	0	0	0	0	0	0	0	0	0	0	0	0	0	0	0	0.0654707	0	0	0	0	0	0	0	0	0	0	0	0	0	0	0	0	0	0	0	0	0	0	0
SRR21105668	0	0	0	0	0	0	0	0	0	0	0	0	0	0	0	0	0	0	0	0	0	0	0	0	0	0	0	0	0	0	0.00425502	0	0	0	0	0	0	0	0	0	0	0	0	0.00202244	0	0	0	0.000391085	0
SRR21105669	0	0	0	0	0	0	0	0	0	0	0	0	0	0	0	0	0	0	0	0	0	0	0	0	0	0.0280284	0	0	0	0	0	0	0	0	0	0	0	0	0	0	0	0	0	0.00117712	0	0	0	0	0
SRR21105671	0	0	0	0.000154516	0	0	0	0	0	0	0	0	0	0	0	0	0	0	0	0	0	0	0	0	0	0	0	0	0.000138473	0	0	0	0	0	0	0	0	0	0	0.000148788	0	0	0	0	0	0	0	0	0
SRR21105672	0	0	0	9.36108e-05	0	0	0	0	0	0	0	0	0	0	0	0	0	0	0	0	0	0	0	0	0	0	0	0	8.40379e-05	0	0	0	0	0	0	0	0	0	0	7.37569e-05	0	0	0	0	0	0	0	0	0
SRR21105673	0	0	0	0.000151685	0	0	0	0	0	0	0	0	0	0	0	0	0	0	0	0	0	0	0	0	0	0	0	0	0.00016039	0	0	0	0	0	0	0	0	0	0	0.000153247	0	0	0	0	0	0	0	0	0
SRR21105674	0	0	0	0	0	0	0	0	0	0	0	0	0	0	0	0	0	0	0	0	0	0	0	0	0	0.0475442	0	0	0	0	0	0	0	0	0	0	0	0	0	0	0	0	0	0	0	0	0	0	0
SRR21105675	0	0	0	0.0893191	0	0	0	0	0	0	0	0	0	0	0	0	0	0	0	0	0	0	0	0	0	0	0	0	0.090637	0	0	0	0	0	0	0	0	0	0	0.0888561	0	0	0	0	0	0	0	0	0
SRR21105676	0	0	0	0	0	0	0	0	0	0	0	0	0	0	0	0	0	0	0	0	0	0	0	0	0	0.00263327	0	0	0	0	0	0	0	0	0	0	0	0	0	0	0	0	0	0	0	0	0	0	0
SRR21105677	0	0	0	0	0	0	0	0	0	0	0	0	0	0	0	0	0	0	0	0	0	0	0	0	0	0	0	0	0	0	0	0	0	0	0	0	0	0	0	0	0	0	0	0	0	0	0	0	0
SRR21105678	0	0	0	0.103348	0	0	0	0	0	0	0	0	0	0	0	0	0	0	0	0	0	0	0	0	0	0	0	0	0.0914644	0	0	0	0	0	0	0	0	0	0	0.0885889	0	0	0	0	0	0	0	0	0
SRR21105679	0	0	0	0.000125855	0	0	0	0	0	0	0	0	0	0	0	0	0	0	0	0	0	0	0	0	0	0	0	0	0.000156962	0	0	0	0	0	0	0	0	0	0	0.000145988	0	0	0	0	0	0	0	0	0
SRR21105680	0	0	0	0.0842448	0	0	0	0	0	0	0	0	0	0	0	0	0	0	0	0	0	0	0	0	0	0	0	0	0.0941685	0	0	0	0	0	0	0	0	0	0	0.0952826	0	0	0	0	0	0	0	0	0
SRR21105682	0	0	0	0.000159987	0	0	0	0	0	0	0	0	0	0	0	0	0	0	0	0	0	0	0	0	0	0	0	0	0.000154672	0	0	0	0	0	0	0	0	0	0	0.000151361	0	0	0	0	0	0	0	0	0
SRR21105683	0	0	0	0.0894225	0	0	0	0	0	0	0	0	0	0	0	0	0	0	0	0	0	0	0	0	0	0	0	0	0.0618388	0	0	0	0	0	0	0	0	0	0	0.096962	0	0	0	0	0	0	0	0	0
SRR21105684	0	0	0	0	0	0	0	0	0	0	0.0186703	0	0	0	0	0	0	0	0	0	0	0	0	0	0	0.0366759	0	0	0	0	0	0	0	0	0	0	0	0	0	0	0	0	0	0.00201121	0	0	0	0	0
SRR21105685	0	0	0	0.000183951	0	0	0	0	0	0	0	0	0	0	0	0	0	0	0	0	0	0	0	0	0	0	0	0	0.000146837	0	0	0	0	0	0	0	0	0	0	0.000171894	0	0	0	0	0	0	0	0	0
SRR21105686	0	0	0	0.10031	0	0	0	0	0	0	0	0	0	0	0	0	0	0	0	0	0	0	0	0	0	0	0	0	0.0924272	0	0	0	0	0	0	0	0	0	0	0.0763141	0	0	0	0	0	0	0	0	0
SRR21105687	0	0	0	0.000142784	0	0	0	0	0	0	0	0	0	0	0	0	0	0	0	0	0	0	0	0	0	0	0	0	0.000163961	0	0	0	0	0	0	0	0	0	0	0.000150611	0	0	0	0	0	0	0	0	0
SRR21105688	0	0	0	0	0	0	8.72704e-05	0	0	0.000261499	0.00405644	0	0	0	0	0	0	0	0	0.000796453	0	0	0	4.25598e-05	0	0.00676488	6.79699e-05	0	0	0	0.000585618	0	1.07869e-05	0	0.00012069	0	0	0	0	0	0	0	0	0.000209744	0	0	0	3.3338e-06	0.00359318
SRR21105689	0	0	0	0.000196507	0	0	0	0	0	0	0	0	0	0	0	0	0	0	0	0	0	0	0	0	0	0	0	0	0.000139045	0	0	0	0	0	0	0	0	0	0	0.000185252	0	0	0	0	0	0	0	0	0
SRR21105690	0	0	0	0.000145003	0	0	0	0	0	0	0	0	0	0	0	0	0	0	0	0	0	0	0	0	0	0	0	0	0.000101122	0	0	0	0	0	0	0	0	0	0	0.00014501	0	0	0	0	0	0	0	0	0
SRR21105691	0	0	0	0	0	0	0	0	0	0.0344771	0	0	0	0	0	0	0	0	0	0	0	0	0	0	0	0	0	0	0	0	0	0	0	0	0	0	0	0	0	0	0	0	0	0	0	0	0	0	0
SRR21105693	0	0	0	0.0764981	0	0	0	0	0	0	0	0	0	0	0	0	0	0	0	0	0	0	0	0	0	0	0	0	0.0779382	0	0	0	0	0	0	0	0	0	0	0.0809841	0	0	0	0	0	0	0	0	0
SRR21105694	0	0	0	0	0	0	0	0	0	0	0	0	0	0	0	0	0	0	0	0	0	0	0	0	0	0	0	0	0	0	0	0	0	0	0	0	0	0	0	0	0	0	0	0	0	0	0	0	0
SRR21105695	0	0	0	0	0	0	0	0	0	0	0	0	0	0	0	0	0	0	0	0	0	0	0	0	0	0	0	0	0	0	0	0	0	0	0	0	0	0	0	0	0	0	0	0	0	0	0	0	0
SRR21105696	0	0	0	0.00017206	0	0	0	0	0	0	0	0	0	0	0	0	0	0	0	0	0	0	0	0	0	0	0	0	0.000158602	0	0	0	0	0	0	0	0	0	0	0.000162025	0	0	0	0	0	0	0	0	0
SRR21105697	0	0	0	0.000105338	0	0	0	0	0	0	0	0	0	0	0	0	0	0	0	0	0	0	0	0	0	0.0284282	0	0	8.15468e-05	0	0	0	0	0	0	0	0	0	0	8.06268e-05	0	0	0	0	0	0	0	0	0
SRR21105698	0	0	0	0.000162255	0	0	0	0	0	0	0	0	0	0	0	0	0	0	0	0	0	0	0	0	0	0	0	0	0.000163175	0	0	0	0	0	0	0	0	0	0	0.00011646	0	0	0	0	0	0	0	0	0
SRR21105699	0	0	0	0	0	0	0	0	0	0	0	0	0	0	0	0	0	0	0	0	0	0	0	0	0	0	0	0	0	0	0	0	0	0	0	0	0	0	0	0	0	0	0	0	0	0	0	0	0
SRR21105700	0	0	0	0	0	0	0	0	0	0	0	0	0	0	0	0	0	0	0	0.0356141	0	0	0	0	0	0	0	0	0	0	0	0	0	0	0	0	0	0	0	0	0	0	0	0	0	0	0	0	0
SRR21105701	0	0	0	2.32191e-05	0	0	0	0	0	0	0	0	0	0	0	0	0	0	0	0	0	0	0	0	0	0.0566579	0	0	2.25744e-05	0	0	0	0	0	0	0	0	0	0	2.06941e-05	0	0	0	0	0	0	0	0	0
SRR21105702	0	0	0	0	0	0	0	0	0	0	0	0	0	0	0	0	0	0	0	0.000105881	0	0	0	0	0	0.0486623	0	0	0	0	0	0	0	0	0	0	0	0	0	0	0	0	0	0.0366467	0	0	0	0	0
SRR21105703	0	0	0	3.26626e-05	0	0	0	0	0	0	0.000226759	0	0	0	0	0	0	0	0	0.00542281	0	0	0	0	0	0.0500776	0	0	2.33026e-05	0	0	0	0	0	0	0	0	0	0	2.9556e-05	0	0	0	0.0150571	0	0	0	0.00034923	0
SRR21105704	0	0	0	0	0	0	0	0	0	0	0	0	0	0	0	0	0	0	0	0	0	0	0	0	0	0.00589486	0	0	0	0	0	0	0	0	0	0	0	0	0	0	0	0	0	0.00702668	0	0	0	0.000453065	0
SRR21105706	0	0	0	0	0	0	0	0	0	0	0	0	0	0	0	0	0	0	0	0.00476561	0	0	0	0	0	0.0136061	0	0	0	0	0	0	0	0	0	0	0	0	0	0	0	0	0	0.0179364	0	0	0	0	0.11038
SRR21105707	0	0	0	2.25268e-05	0	0	0	0	0	0	0	0	0	0	0	0	0	0	0	0	0	0	0	0	0	0.0254361	0	0	2.23101e-05	0	0	0	0	0	0	0	0	0	0	2.08351e-05	0	0	0	0	0	0	0	0	0
SRR21105708	0	0	0	0	0	0	0	0	0	0	0	0	0	0	0	0	0	0	0	0.011007	0	0	0	0	0	0.0673157	0	0	0	0	0	0	0	0	0	0	0	0	0	0	0	0	0	0	0	0	0	0	0
SRR21105709	0	0	0	0	0	0	0	0	0	0	0	0	0	0	0	0	0	0	0	0.00709796	0	0	0	0	0	0.0890891	0	0	0	0	0	0	0	0	0	0	0	0	0	0	0	0	0	0	0	0	0	0.00329312	0
SRR21105710	0	0	0	0	0	0	0	0	0	0	0	0	0	0	0	0	0	0	0	0	0	0	0	0	0	0.070883	0	0	0	0	0	0	0	0	0	0	0	0	0	0	0	0	0	0.0238882	0	0	0	0	0
SRR21105711	0	0	0	0	0	0	0	0	0	0	0.009074	0	0	0	0	0	0	0	0	0	0	0	0	0	0	0.0438872	0	0	0	0	0	0	0	0	0	0	0	0	0	0	0	0	0	0.0419692	0	0	0	0	0
SRR21105712	0	0	0	0	0	0	0	0	0	0	0	0	0	0	0	0	0	0	0	0.00425444	0	0	0	0	0	0.0705834	0	0	0	0	0	0	0	0	0	0	0	0	0	0	0	0	0	0	0	0	0	0.000359763	0
SRR21105713	0	0	0	0	0	0	0	0	0	0	0.00201113	0	0	0	0	0	0	0	0	0.0176285	0	0	0	0	0	0.0637412	0	0	0	0	0	0	0	0	0	0	0	0	0	0	0	0	0	0	0	0	0	0	0
SRR21105714	0	0	0	0	0	0	0	0	0	0	0	0	0	0	0	0	0	0	0	0.0739825	0	0	0	0	0	0.286174	0	0	0	0	0	0	0	0	0	0	0	0	0	0	0	0	0	0	0	0	0	0	0
SRR21105715	0	0	0	0	0	0	0	0	0	0	0	0	0	0	0	0	0	0	0	0.00508661	0	0	0	0	0	0.107866	0	0	0	0	0	0	0	0	0.000362894	0	0	0	0	0	0	0	0	0	0	0	0	0.00018008	0
SRR21105718	0	0	0	0	0	0	0	0	0	0.0146414	0	0	0	0	0	0	0	0	0	0	0	0	0	0	0	0	0	0	0	0	0	0	0	0	0	0	0	0	0	0	0	0	0	0	0	0	0	0	0
SRR21105719	0	0	0	0	0	0	0	0	0	0	0.0428782	0	0	0	0	0	0	0	0	0	0	0	0	0	0	0.0163262	0	0	0	0	0	0	0	0	0	0	0	0	0	0	0	0	0	0	0	0	0	0	0
SRR21105720	0	0	0	0	0	0	0	0	0	0	0	0	0	0	0	0	0	0	0	0	0	0	0	0	0	0.0878046	0	0	0	0	0	0	0	0	0	0	0	0	0	0	0	0	0	0	0	0	0	0	0
SRR21105721	0	0	0	0	0	0	0	0	0	0.0453022	0	0	0	0	0	0	0	0	0	0.0221157	0	0	0	0	0	0.125141	0	0	0	0	0	0	0	0	0	0	0	0	0	0	0	0	0	0	0	0	0	0.000216962	0
SRR21105722	0	0	0	0	0	0	0	0	0	0	0	0	0	0	0	0	0	0	0	0	0	0	0	0	0	0.00279158	0	0	0	0	0	0	0	0	0	0	0	0	0	0	0	0	0	0	0	0	0	0	0.00845522
SRR21105723	0	0	0	0	0	0	0	0	0.000172985	0	0	0	0	0	0	0	0	0	0	0	0	0	0	0	0	0	0	0	0	0	0	0	0	0	0	0	0	0	0	0	0	0	0	0	0	0	0	0	0
SRR21105724	0	0	0	0	0	0	0	0	0	0	0	0	0	0	0	0	0	0	0	0.00490101	0	0	0	0	0	0.0132021	0	0	0	0	0	0	0	0	0	0	0	0	0	0	0	0	0	0	0	0	0	0	0
SRR21105725	0	0	0	0	0	0	0	0	0	0	0	0	0	0	0	0	0	0	0	0.0207819	0	0	0	0	0	0.015298	0	0	0	0	0	0	0	0	0	0	0	0	0	0	0	0	0	0	0	0	0	0	0
SRR21105726	0	0	0	0	0	0	0	0	0	0	0	0	0	0	0	0	0	0	0	0.0601871	0	0	0	0	0	0.0596573	0	0	0	0	0	0	0	0	0	0	0	0	0	0	0	0	0	0	0	0	0	0	0
SRR21105727	0	0	0	3.03632e-05	0	0	0	0	0	0	0	0	0	0	0	0	0	0	0	0.00179032	0	0	0	0	0	0.0440695	0	0	2.79881e-05	0	0	0	0	0	0	0	0	0	0	2.85922e-05	0	0	0	0	0	0	0	0	0
SRR21105729	0	0	0	0	0	0	0	0	0	0.00207932	0	0	0	0	0	0	0	0	0	0	0	0	0	0	0	0.0502449	0	0	0	0	0	0	0	0	0	0	0	0	0	0	0	0	0	0	0	0	0	0	0
SRR21105730	0	0	0	0	0	0	0	0	0.00617193	0	0	0	0	0	0	0	0	0	0	0	0	0	0	0	0	0	0	0	0	0	0	0	0	0	0	0	0	0	0	0	0	0	0	0	0	0	0	0	0
SRR21105731	0	0	0	1.58312e-05	0	0	0	0	0	0	0	0	0	0	0	0	0	0	0	0	0	0	0	0	0	0.0433633	0	0	1.32201e-05	0	0	0	0	0	0	0	0	0	0	1.35806e-05	0	0	0	0	0	0	0	0.000188086	0
SRR21105732	0	0	0	0	0	0	0	0	0	0	0	0	0	0	0	0	0	0	0	0	0	0	0	0	0	0	0	0	2.84624e-06	0	0	0	0	0	0	0	0	0	0	0	0	0	0	0	0	0	0	0	0
SRR21105733	0	0	0	1.20875e-05	0	0	0	0	0	0	0	0	0	0	0	0	0	0	0	0.0180157	0	0	0	0	0	0.14574	0	0	1.25256e-05	0	0	0	0	0	0	0	0	0	0	1.17543e-05	0	0	0	0	0	0	0	0	0
SRR21105734	0	0	0	0	0	0	0	0	0	0	0	0	0	0	0	0	0	0	0	0.00460344	0	0	0	0	0	0.0629794	0	0	0	0	0	0	0	0	0	0	0	0	0	5.15527e-05	0	0	0	0	0	0	0	0	0
SRR21105735	0	0	0	0	0	0	0	0	0	0	0.00250039	0	0	0	0	0	0	0	0	0.00286869	0	0	0	0	0	0.0555086	0	0	0	0	0.00335638	0	0	0	0.000236862	0	0	0	0	0	0	0	0	0	0	0	0	0.00622417	0.0039129
SRR21105736	0	0	0	0	0	0	0	0	0	0	0	0	0	0	0	0	0	0	0	0	0	0	0	0	0	0.0136621	0	0	0	0	0	0	0	0	0	0	0	0	0	0	0	0	0	0	0	0	0	0	0
SRR21105737	0	0	0	0	0	0	0	0	0	0	0	0	0	0	0	0	0	0	0	0	0	0	0	0	0	0.0599584	0	0	0	0	0	0	0	0	0	0	0	0	0	0	0	0	0	0.0352052	0	0	0	0.000551793	0
SRR21105738	0	0	0	0	0	0	0	0	0	0	0	0	0	0	0	0	0	0	0	0	0	0	0	0	0	0	0	0	0	0	0	0	0	0	0	0	0	0	0	0	0	0	0	0.0627443	0	0	0	0	0
SRR21105740	0	0	0	0	0	0	0	0	0	0	0.00821955	0	0	0	0	0	0	0	0	0.0113377	0	0	0	0	0	0	0	0	0	0	0	0	0	0	0	0	0	0	0	0	0	0	0	0	0	0	0	0	0
SRR21105741	0	0	0	0	0	0	0	0	0	0	0	0	0	0	0	0	0	0	0	0	0	0	0	0	0	0	0	0	0	0	0	0	0	0	0	0	0	0	0	0	0	0	0	0	0	0	0	0	0
SRR21105742	0	0	0	0	0	0	0	0	0	0	0	0	0	0	0	0	0	0	0	0	0	0	0	0	0	0.0339101	0	0	0	0	0	0	0	0	0	0	0	0	0	0	0	0	0	0	0	0	0	0	0
SRR21105743	0	0	0	0	0	0	0	0	0	0.123121	0	0	0	0	0	0	0	0	0	0	0	0	0	0	0	0.00316574	0	0	0	0	0	0	0	0	0	0	0	0	0	0	0	0	0	0	0	0	0	0	0
SRR21105744	0	0	0	0	0	0	0	0	0	0	0	0	0	0	0	0	0	0	0	0.00668135	0	0	0	0	0	0.0388649	0	0	0	0	0	0	0	0	0	0	0	0	0	0	0	0	0	0	0	0	0	0	0
SRR21105745	0	0	0	1.89935e-05	0	0	0	0	0	0	0	0	0	0	0	0	0	0	0	0	0	0	0	0	0	0.106946	0	0	1.87629e-05	0	0.00178009	0	0	0	0	0	0	0	0	1.67772e-05	0	0	0	0	0	0	0	0	0
SRR21105746	0	0	0	0	0	0	0	0	0	0	0	0	0	0	0	0	0	0	0	0	0	0	0	0	0	0.0283324	0	0	0	0	0	0	0	0	0	0	0	0	0	0	0	0	0	0	0	0	0	0	0
SRR21105747	0	0	0	0	0	0	0	0	0	0	0	0	0	0	0	0	0	0	0	0.0145782	0	0	0	0	0	0.021949	0	0	0	0	0.00175084	0	0	0	0	0	0	0	0	0	0	0	0	0.0348917	0	0	0	0.000228852	0
SRR21105748	0	0	0	0	0	0	0	0	0	0	0	0	0	0	0	0	0	0	0	0	0	0	0	0	0	0.164292	0	0	0	0	0	0	0	0	0	0	0	0	0	0	0	0	0	0	0	0	0	0	0
SRR21105749	0	0	0	0	0	0	0	0	0	0.132146	0	0	0	0	0	0	0	0	0	0	0	0	0	0	0	0.151348	0	0	0	0	0	0	0	0	0	0	0	0	0	0	0	0	0	0	0	0	0	0	0
SRR21105751	0	0	0	0	0	0	0	0	0	0	0	0	0	0	0	0	0	0	0	0	0	0	0	0	0	0.0238484	0	0	0	0	0.000256886	0	0	0	0	0	0	0	0	0	0	0	0	0.014972	0	0	0	0.00176232	0
SRR21105752	0	0	0	0	0	0	0	0	0	0	0	0	0	0	0	0	0	0	0	0	0	0	0	0	0	0.0591029	0	0	0	0	0	0	0	0	0	0	0	0	0	0	0	0	0	0	0	0	0	0	0
SRR21105753	0	0	0	0	0	0	0	0	0	0	0	0	0	0	0	0	0	0	0	0	0	0	0	0	0	0.108425	0	0	0	0	0	0	0	0	0	0	0	0	0	0	0	0	0	0	0	0	0	0	0
SRR21105754	0	0	0	0	0	0	0	0	0	0	0.00107313	0	0	0	0	0	0	0	0	0.0174921	0	0	0	0	0	0	0	0	0	0	0	0	0	0	0	0	0	0	0	0	0	0	0	0	0	0	0	0	0
SRR21105755	0	0	0	0	0	0	0	0	0	0	0	0	0	0	0	0	0	0	0	0	0	0	0	0	0	0	0	0.0118176	0	0	0	0	0	0	0	0	0	0	0	0	0	0	0	0	0	0	0	0	0
SRR21105756	0	0	0	0	0	0	0	0	0	0	0	0	0	0	0	0	0	0	0	0	0	0	0	0	0	0	0	0	0	0	0	0	0	0	0	0	0	0	0	0	0	0	0	0	0	0	0	0	0
SRR21105757	0	0	0	0	0	0	0	0	0	0	0	0	0	0	0	0	0	0	0	0	0	0	0	0	0	0.0605179	0	0	0	0	0	0	0	0	0	0	0	0	0	0	0	0	0	0.0337372	0	0	0	0	0
SRR21105758	0	0	0	0	0	0	0	0	0	0	0	0	0	0	0	0	0	0	0	0	0	0	0	0	0	0.0097715	0	0	0	0	0	0	0	0	0	0	0	0	0	0	0	0	0	0	0	0	0	0	0
SRR21105759	0	0	0	0	0	0	0	0	0.00123386	0.0236235	0	0	0	0	0	0	0	0	0	0.0123045	0	0	0	0	0	0.0726881	0	0	0	0	0	0	0	0	0	0	0	0	0	0	0	0	0	0	0	0	0	0.0020858	0
SRR21105760	0	0	0	0	0	0	0	0	0	0.0357814	0	0	0	0	0	0	0	0	0	0	0	0	0	0	0	0.0148349	0	0	0	0	0	0	0	0	0	0	0	0	0	0	0	0	0	0	0	0	0	0	0
SRR21105762	0	0	0	0	0	0	0	0	0	0.0390079	0	0	0	0	0	0	0	0	0	0	0	0	0	0	0	0.00906559	0	0	0	0	0	0	0	0	0	0	0	0	0	0	0	0	0	0	0	0	0	0	0
SRR21105763	0	0	0	0	0	0	0	0	0	0	0	0	0	0	0	0	0	0	0	0	0	0	0	0	0	0.0217468	0	0	0	0	0	0	0	0	0	0	0	0	0	0	0	0	0	0	0	0	0	0	0.000837903
SRR21105764	0	0	0	0	0	0	0	0	0	0	0	0	0	0	0	0	0	0	0	0.0117762	0	0	0	0	0	0.030952	0	0	0	0	0	0	0	0	0	0	0	0	0	0	0	0	0	0	0	0	0	0	0
SRR21105765	0	0	0	0	0	0	0	0	0	0	0	0	0	0	0	0	0	0	0	0	0	0	0	0	0	0.0441276	0	0	0	0	0	0	0	0	0	0	0	0	0	0	0	0	0	0	0	0	0	0	0
SRR21105766	0	0	0	0	0	0	0	0	0	0	0	0	0	0	0	0	0	0	0	0	0	0	0	0	0	9.33399e-05	0	0	0	0	0	0	0	0	0	0	0	0	0	0	0	0	0	0	0	0	0	0	0
SRR21105767	0	0	0	0	0	0	0	0	0	0.0456687	0.00553865	0	0	0	0	0	0	0	0	0.023972	0	0	0	0	0	0	0	0	0	0	0	0	0	0	0	0	0	0	0	0	0	0	0	0	0	0	0	0	0
SRR21105768	0	0	0	0	0	0	0	0	0	0	0	0	0	0	0	0	0	0	0	0	0	0	0	0	0	0	0	0	0	0.0149895	0.0220727	0	0	0	0	0	0	0	0	0	0	0	0	0.0242028	0	0	0	0	0.0307131
SRR21105769	0	0	0	0	0	0	0	0	0	0	0	0	0	0	0	0	0	0	0	0	0	0	0	0	0	6.33659e-05	0	0	0	0	0	0	0	0	0	0	0	0	0	0	0	0	0	0	0	0	0	0	0
SRR21105770	0	0	0	0	0	0	0	0	0	0	0	0	0	0	0	0	0	0	0	0.00481828	0	0	0	0	0	0.0748705	0	0	0	0	0	0	0	0	0	0	0	0	0	0	0	0	0	0	0	0	0	0	0.000453092
SRR21105771	0	0	0	0	0	0	0	0	0	0	0	0	0	0	0	0	0	0	0	0	0	0	0	0	0	0.0306326	0	0	0	0	0	0	0	0	0	0	0	0	0	0	0	0	0	0.00992968	0	0	0	0.000512033	0
SRR21105773	0	0	0	0	0	0	0	0	0	0	0	0	0	0	0	0	0	0	0	0	0	0	0	0	0	0.142188	0	0	0	0	0	0	0	0	0	0	0	0	0	0	0	0	0	0	0	0	0	0	0
SRR21105774	8.76727e-05	0	0	0	0	0	0	0	0	0	0.00068207	0	0	0	0	0	0	0	0	0	0	0	0	0	0	0.0883276	0	0	0	0	0	0	0	0	0	0	0	0	0	0	0	0	0	0	0	0	0	0	0
SRR21105775	0	0	0	1.43455e-05	0	0	0	0	0	0	0	0	0	0	0	0	0	0	0	0	0	0	0	0	0	0.0337745	0	0	1.00043e-05	0	0	0	0	0	0	0	0	0	0	1.43462e-05	0	0	0	0	0	0	0	0	0
SRR21105776	0	0	0	0	0	0	0	0	0	0	0	0	0	0	0	0	0	0	0	0	0	0	0	0	0	0.102429	0	0	0	0	0	0	0	0	0	0	0	0	0	0	0	0	0	0	0	0	0	0	0
SRR21105777	0	0	0	0	0	0	0	0	0	0	0.00413156	0	0	0	0	0	0	0	0	0	0	0	0	0	0	0.0353823	0	0	0	0	0	0	0	0	0	0	0	0	0	0	0	0	0	0.0277289	0	0	0	0	0
SRR21105778	0	0	0	0	0	0	0	0	0	0.125313	0	0	0	0	0	0	0	0	0	0	0	0	0	0	0	0.0508679	0	0	0	0	0	0	0	0	0	0	0	0	0	0	0	0	0	0	0	0	0	0	0
SRR21105779	0	0	0	0	0	0	0	0	0	0	0	0	0	0	0	0	0	0	0	0	0	0	0	0	0	0	0	0	0	0	0	0	0	0	0	0	0	0	0	0	0	0	0	0	0	0	0	0	0
SRR21105780	0	0	0	0	0	0	0	0	0	0	0	0	0	0	0	0	0	0	0	0	0	0	0	0	0	0.0734728	0	0	0	0	0	0	0	0	0	0	0	0	0	0	0	0	0	0	0	0	0	0	0
SRR21105781	0	0	0	6.52122e-05	0	0	0	0	0	0	0	0	0	0	0	0	0	0	0	0.0255704	0	0	0	0	0	0.0104365	0	0	6.05474e-05	0	0	0	0	0	0	0	0	0	0	5.66848e-05	0	0	0	0	0	0	0	0	0.0130791
SRR21105782	0.000354489	0	0	0	0.00335938	0	0	0	0	0	0	0	0	0	0	0	0	0	0	0.198229	0	0	0.000774103	0	0	0.0204282	0	0	0	0	0	0	0	0	0	0	0	0	0	0	0	0	0	0	0	0	0	0.00145753	0
SRR21105871	0	0	0	0.099581	0	0	0	0	0	0	0	0	0	0	0	0	0	0	0	0	0	0	0	0	0	0	0	0	0.085771	0	0	0	0	0	0	0	0	0	0	0.0877724	0	0	0	0	0	0	0	0	0
SRR21105872	0	0	0	0.0969682	0	0	0	0	0	0	0	0	0	0	0	0	0	0	0	0	0	0	0	0	0	0	0	0	0.071755	0	0	0	0	0	0	0	0	0	0	0.0803225	0	0	0	0	0	0	0	0	0
SRR21105874	0	0	0	0.000177563	0	0	0	0	0	0	0	0	0	0	0	0	0	0	0	0	0	0	0	0	0	0	0	0	0.000146481	0	0	0	0	0	0	0	0	0	0	0.000145136	0	0	0	0	0	0	0	0	0
SRR21105875	0	0	0	0	0	0	0	0	0	0	0	0	0	0	0	0	0	0	0	0.00856576	0	0	0	0	0	0.0715452	0	0	0	0	0	0	0	0	0	0	0	0	0	0	0	0	0	0	0	0	0	0	0
SRR21105876	0	0	0	0	0	0	0	0	0	0	0	0	0	0	0	0	0	0	0	0	0	0	0	0	0	0.15064	0	0	5.91335e-05	0	0	0	0	0	0	0	0	0	0	0	0	0	0	0	0	0	0	0	0
SRR21105877	0	0	0	0	0	0	0	0	0	0	0	0	0	0	0	0	0	0	0	0	0	0	0	0	0	0.00917811	0	0	0	0	0	0	0	0	0	0	0	0	0	0	0	0	0	0	0	0	0	0	0
SRR21105878	0	0	0	0	0	0	0	0	0	0	0	0	0	0	0	0	0	0	0	0	0	0	0	0	0	0	0	0	0	0	0	0	0	0	0	0	0	0	0	0	0	0	0	0	0	0	0	0	0
SRR21105879	0	0	0	0.0971626	0	0	0	0	0	0	0	0	0	0	0	0	0	0	0	0	0	0	0	0	0	0	0	0	0.0888525	0	0	0	0	0	0	0	0	0	0	0.0868778	0	0	0	0	0	0	0	0	0
SRR21105880	0	0	0	6.72589e-05	0	0	0	0	0	0	0	0	0	0	0	0	0	0	0	0	0	0	0	0	0	0	0	0	6.66119e-05	0	0	0	0	0	0	0	0	0	0	6.22077e-05	0	0	0	0	0	0	0	0	0
SRR21105881	0	0	0	0.104345	0	0	0	0	0	0	0	0	0	0	0	0	0	0	0	0	0	0	0	0	0	0	0	0	0.0904275	0	0	0	0	0	0	0	0	0	0	0.0889025	0	0	0	0	0	0	0	0	0
SRR21105882	0	0	0	0	0	0	0	0	0	0	0	0	0	0	0	0	0	0	0	0	0	0	0	0	0	0	0	0	0	0	0	0	0	0	0	0	0	0	0	0	0	0	0	0	0	0	0	0	0
SRR21105883	0	0	0	0.000174535	0	0	0	0	0	0	0	0	0	0	0	0	0	0	0	0	0	0	0	0	0	0	0	0	0.000152564	0	0	0	0	0	0	0	0	0	0	0.000150282	0	0	0	0	0	0	0	0	0
SRR21105885	0	0	0	0	0	0	0	0	0	0	0	0	0	0	0	0	0	0	0	0.00264595	0	0	0	0	0	0.0345613	0	0	0	0	0	0	0	0	0	0	0	0	0	0	0	0	0	0	0	0	0	0	0
SRR21105886	0	0	0	0.102818	0	0	0	0	0	0	0	0	0	0	0	0	0	0	0	0	0	0	0	0	0	0	0	0	0.0959407	0	0	0	0	0	0	0	0	0	0	0.0946707	0	0	0	0	0	0	0	0	0
SRR21105887	0	0	0	0.0001531	0	0	0	0	0	0	0	0	0	0	0	0	0	0	0	0	0	0	0	0	0	0	0	0	0.000142946	0	0	0	0	0	0	0	0	0	0	9.85425e-05	0	0	0	0	0	0	0	0	0
SRR21105888	0	0	0	0.000428682	0	0	0	0	0	0	0.0548763	0	0	0	0	0	0	0	0	0	0	0	0	0	0	0.0262522	0	0	0.000427752	0	0	0	0	0	0	0	0	0	0	0.000464819	0	0	0	0	0	0	0	0	0
SRR21105889	0	0	0	0	0	0	0	0	0	0	0	0	0	0	0	0	0	0	0	0	0	0	0	0	0	0	0	0	0	0	0	0	0	0	0	0	0	0	0	0	0	0	0	0	0	0	0	0	0
SRR21105890	0	0	0	0	0	0	0	0	0	0	0	0	0	0	0	0	0	0	0	0	0	0	0	0	0	0	0	0	0	0	0	0	0	0	0	0	0	0	0	0	0	0	0	0	0	0	0	0	0
SRR21105891	0	0	0	0	0	0	0	0	0	0	0	0	0	0	0	0	0	0	0	0	0	0	0	0	0	0	0	0	0	0	0	0	0	0	0	0	0	0	0	0	0	0	0	0	0	0	0	0	0
SRR21105892	0	0	0	5.73522e-05	0	0	0	0	0	0	0.0397738	0	0	0	0	0	0	0	0	0	0	0	0	0	0	0.116394	0	0	6.43148e-05	0	0	0	0	0	0	0	0	0	0	5.4791e-05	0	0	0	0	0	0	0	0	0
SRR21105893	0	0	0	0	0	0	0	0	0	0	0	0	0	0	0	0	0	0	0	0.0515708	0	0	0	0	0	4.34001e-05	0	0	0	0	0	0	0	0	0	0	0	0	0	0	0	0	0	0	0	0	0	0	0
SRR21105894	0	0	0	0.000177968	0	0	0	0	0	0	0	0	0	0	0	0	0	0	0	0	0	0	0	0	0	0	0	0	0.000151298	0	0	0	0	0	0	0	0	0	0	0.000124962	0	0	0	0	0	0	0	0	0
[truncated: 348 more columns]

## Sheet: TableS3
SampleID	s__Abiotrophia_unclassified	s__Absconditabacteriales_(SR1)_unclassified	s__Absiella_argi	s__Acetobacter_unclassified	s__Acetobacteraceae_unclassified	s__Acholeplasma_sp.	s__Acholeplasma_unclassified	s__Acholeplasmatales_bacterium	s__Achromobacter_unclassified	s__Acidaminococcaceae_unclassified	s__Acidaminococcus_sp.	s__Acidaminococcus_unclassified	s__Acidocella_unclassified	s__Acinetobacter_unclassified	s__Actinobacillus_unclassified	s__Actinomyces_dentalis	s__Actinomyces_genomosp.	s__Actinomyces_gerencseriae	s__Actinomyces_graevenitzii	s__Actinomyces_israelii	s__Actinomyces_lingnae	s__Actinomyces_massiliensis	s__Actinomyces_naeslundii	s__Actinomyces_pacaensis	s__Actinomyces_sp.	s__Actinomyces_unclassified	s__Actinomycetaceae_unclassified	s__Aeriscardovia_aeriphila	s__Aeriscardovia_unclassified	s__Aerococcus_unclassified	s__Aeromonadales_unclassified	s__Aeromonas_unclassified	s__Afipia_unclassified	s__Agathobacter_unclassified	s__Aggregatibacter_actinomycetemcomitans	s__Aggregatibacter_sp.	s__Aggregatibacter_unclassified	s__Agromyces_unclassified	s__Akkermansia_unclassified	s__Alcaligenaceae_unclassified	s__Alistipes_finegoldii	s__Alistipes_indistinctus	s__Alistipes_putredinis	s__Alistipes_sp.	s__Alistipes_unclassified	s__Alloprevotella_rava	s__Alloprevotella_tannerae	s__Alloprevotella_unclassified	s__Alloscardovia_omnicolens
SRR5559470	0	0	0	0	0	0	0	0.00013162	0	0	0	0	0	0	0	0	0	0	0.000806399	0	0	0	0	0	0	0.00308521	0	0	0	0	0	0	0	0	0	0	0.0147004	0	0	0	0	0	0	0	0	0	0.000565093	0.033674	0
SRR5559471	0	0	0	0	0	0	0	0	0	0	0	0	0	0	0	0	0	0	0.000999912	0	0	0	0	0	0	0.00832	0	0	0	0	0	0	0	0	0	0	0.00237339	0	0	0	0	0	0	0	0	0.00155135	0.00258957	0.00201792	0.000306684
SRR5559468	0	0	0	0	0	0	0	0	0	0	0	0	0	0	0	0	0	0	0.000554586	0	0	0	0	0	0	0.00470554	0	0	0	0	0	0	0	0	0	0	0.00155085	0	0	0	0	0	0	0	0	0.000231398	0	0.00767713	0
SRR5559469	0	0	0	0	0	0	0	0	0	0	0	0	0	0	0	0	0	0	0.00768541	0	0	0	0	0	0	0.0151167	0	0	0	0	0	0	0	0	0	0	0.00147268	0	0	0	0	0	0	0	0	0	0.00770749	0	0
SRR5559475	2.22786e-05	0	0	0	0	0	2.31639e-05	0	0	0	0	0	0	0	0	0	0	0	0.00184112	0	0	0	0	0	0	0.00585934	0	0	0	0	0	0	0	0	0	0	0.00335484	0	5.47705e-05	0	0	0	0	0	5.17072e-05	0.000239631	0.000988754	0	0
SRR5559472	0	0	0	0	0	0	0.00010403	0	0	0	0	0	0	0	0	0	0	0	0.00196743	0	0	0	0	0	0	0.0111367	0	0	0	0	0	0	0	0	0	0	0.0034819	0	0.000175869	0	0	0	0	0	0	0.000319153	0.000961054	0	0
SRR5559473	0	0	0	0	0	0	0	0	0	0	0	0	0	0	0.00839445	0	0	0	0.00103759	0	0	0	0	0	0	0.00988993	0	0	0	0	0	0	0	0	0	0	0.00921347	0	0	0	0	0	0	0	4.29359e-05	0.000215296	0.00482257	0.0222422	0
SRR5559476	0	0	0	0	0	0	0	0	0	0	0	0	0	0	0.00257963	0	0	0	0.00121238	0	0	0	0	0	0	0.00920615	0	0	0	0	0	0	0	0	0	0	0.00166339	0	0.00010718	0	0	0	0	0	0	0.000366179	0.000607528	0.00483156	0
SRR5559477	0	0	0	0	0	0	0	0	0	0	0	0	0	0	0.00601412	0	0	0	0.00067255	0	0	0	0	0	0	0.00593991	0	0	0	0	0	0	0	0	0	0	0.00642985	0	0	0	0	0	0	0	4.74456e-05	0	0.000371843	0.00300173	0
SRR5559430	0	0	0	0	0	0	0	0	0	0	0	0	0	0	0.00255211	0	0	0	0.000855165	0	0	0	0	0	0	0.00410086	5.75466e-05	0	0	0	0	0	0	0	0.00028029	0	0.0055226	0	6.50256e-05	0	0	0	0	0	0	0.000274753	0.000329253	0.00240158	0
SRR5559431	0	0	0	0	0	0	0	0	0	0	0	0	0	0	0.00163785	0	0	0	0.000615482	0	0	0	0	0	0	0.00311414	0	0	0.000112952	0	0	0	0	0	0	0	0.0013288	0	0	0	0	0	0	0	0	0.000431532	0.0048205	0.0150639	0.000332945
SRR5559428	0	0	0	0	0	0	0	0	0	0	0	0	0	0	0	0	0	0	0.000892421	0	0	0	0	0	0	0.00248185	0	0	0	0	0	0	0	0	0	0	0.00303743	0	0	0	0	0	0	0	0	0.000313427	0.000995089	0.0379825	6.83824e-05
SRR5559429	0	0	0	0	0	0	0	0	0	0	0	0	0	0	0.00476375	0	0	0	0.00105943	0	0	0	0	0	0	0.00340002	0	0	0	0	0	0	0	0	0	0	0.00142293	0	0	0	0	0	0	0	0	0.000823743	0.00390772	0.0247432	0
SRR5559434	0	0	0	0	0	0	0	0	0	0	0	0	0	0	0.00153199	0	0	0	0.00102746	0	0	0	0	0	0	0.00802021	0	0	0	0	0	0	0	0	0	0	0.00146796	0	0	0	0	0	0	0	0	0.000457545	0	0.00985786	0
SRR5559435	0	0	0	0	0	0	0	0	0	0	0	0	0	0	0	0	0	0	0.00110162	0	0	0	0	0	0	0.003978	0	0	0	0	0	0	0	0	0	0	0.000763183	0	0	0	0	0	0	0	0	0.000236568	0.00178974	0.00504041	0
SRR5559432	0	0	0	0	0	0	5.5141e-05	0	0	0	0	0	0	0.0006305	0.00387607	0	0	0	0.00189887	0	0	0	0	0	0	0.0042109	0	0	0	0	0	0	0	0	0	0	0.00101395	0	0	0	0	0	0	0	0	0.000115976	0.0012399	0.00344817	0
SRR5559433	0	0	0	0	0	0	0	0	0	0	0	3.27435e-05	0	0	0	0	0	0	0.00225237	0	0	0	0	0	0	0.00554329	0	0	0	0	0	0	0	0	0	0	0.00313971	0	0	0	0	0	0	0	0	0.00132879	0.00198998	0.00516473	0
SRR5559436	0	0	0	0	0	0	9.03101e-05	6.67492e-05	0	0	0	0	0	0.000508936	0	0	0	0	0.000580183	0	0	0	0	0	0	0.00468473	0	0	0	0	0	0	0	0	0	0	0.0041093	0	0	0	0	0	0	0	0	0.000285856	0.0014525	0.0148489	0
SRR5559437	0	0	0	0	0	0	0	0	0	8.47793e-05	0	0	0	0	0	0	0	0	0.000259318	0	0	0	0	0	0	0.00230626	0	0	0	0	0	0	0	0	0	0	0.00116832	0	0	0	0	0	0	0	0	0.000449678	0.00646604	0	4.75897e-05
SRR5559504	0	0	0	0	0	0	0	0	0	0	0	0	0	0.00359478	0	0	0	0	0.000439284	0	0	0	0	0	0	0.00401444	0	0	0	0	0	0	0	0	0	0	0.00075713	0	0	0	0	0	0	0	0	0.00064209	0.00175108	0.000811315	0
SRR5559367	0	0	0	0	0	0	0	0	0	0	0	0	0	0	0	0	0	0	0.00189169	0	0	0	0	0	0	0.00291233	0	0	0	0	0	0	0	0	0	0	0.00729982	0	0.000110456	0	0	1.95547e-05	0	0	0.000231305	0	0	0.00590608	0
SRR5559502	0	0	0	0	0	0	0	0	0	0	0	0	0	0.000377457	0	0	0	0	0.000294278	0	0	0	0	0	0	0.00521259	0	0	0	0	0	0	0	0	0	0	0.0017359	0	0	0	0	0	0	0	0	0.00021507	0.00117096	0	0
SRR5559501	0	0	0	0	0	0	0	6.13018e-05	0	0	0	0	0	0	0.00527892	0	0	0	0.00196844	0	0	0	0	0	0	0.00356343	0	0	0	0	0	0	0	0	0	0	0.00122855	0	0	0	0	0	0	0	0	0.000115397	0	0.0156372	0
SRR5559508	0	0	0	0	0	0	0	0	0	0.000288492	0	0	0	0	0.00755101	0	0	0	0.00265054	0	0	0	0	0	0	0.00784658	0	0	0	0	0	0	0	0	0	0	0.00436762	0	0	0	0	0	0	0	7.7927e-05	0.000317313	0.000280621	0.00316136	0
SRR5559506	0	0	0	0	0	0	0	0	0	0.000119516	0	0.000193379	0	0	0.00143366	0	0	0	0.00105737	0	0	0	0	0	0	0.00342053	0	0	0	0	0	0	0	0	0	0	0.00114855	0	0	0	0	5.25784e-06	0	0	0.000140543	0	0.00162004	0	0
SRR5559505	0	0	0	0	0	0	0	0	0	0.000271787	0	0	0	0	0	0	0	0	0.00206871	0	0	0	0	0	0	0.0044584	0	0	0	0	0	0	0	0	0	0	0.00229153	0	0	0	0.000392473	7.44735e-05	0.00306034	0	0.000554561	0	0	0.00161362	0
SRR5559499	0	0	0	0	0	0	0	0	0	3.1102e-05	0	0	0	0	0.0408695	0	0	0	0.00123211	0	0	0	0	0	0	0.0023472	0	0	0	0	0	0	0	0	0	0	0.0149395	0	0	0	0	9.70894e-06	0	0	4.51141e-05	0.000109965	0.000305863	0.0293049	0
SRR5559498	0	0	0	0	0	0	0	0	0	0.000214497	0	5.35107e-05	0	0	0.0141693	0	0	0	0.000593842	0	0	0	0	0	0	0.00197068	0	0	0	0	0	0	0	0	0	0	0.00772075	0	0	0	0	0	0	0	3.55646e-05	0.000594773	0.00165858	0.0200675	0
SRR5559591	0	0	0	0	0	0	0	0	0	0	0	0.000134595	0	0	0.00924688	0	0	0	0.00178099	0	0	0	0	0	0	0.00385224	0	0	0	0	0	0	0	0	0	0	0.0036533	0	2.23756e-05	0	0	0	0	0	0.000223828	0.00015583	0	0.00500143	0
SRR5559592	0	0	0	0	0	0	0	0	0	0	0	0	0	0	0.00607146	0	0	0	0.00200869	0	0	0	0	0	0	0.00327812	0	0	0	0	0	0	0	0	0	0	0.00295734	0	0	0	9.90013e-05	0	0	0	0.000171197	5.503e-05	0.000774636	0.0045107	0
SRR5559593	0	0	0	0	0	0	0	0	0	0	0	7.47903e-05	0	0	0.00664476	0	0	0	0.000583288	0	0	0	0	0	0	0.000894293	0	0	0	0	0	0	0	0.000113613	0	0	0.0017117	3.61152e-05	0	0	0	0	0	0	1.81968e-05	4.21228e-05	0.000626281	0.00054924	0
SRR5559594	0	0	0	0	0	0	0	0	0	0	0	0	0	0	0.00313192	0	0	0	0.00139248	0	0	0	0	0	0	0.00473858	0	0	0	0	0	0	0	0	0	0	0.0016921	0	0	0	0	0	0	0	4.69187e-05	0.000775374	0.00491684	0.0139329	0
SRR5559587	0	0	0	0	0	0	7.11734e-06	0	0	0	0	0	0	0	0.00469238	0	0	0	0.00180118	0	0	0	0	0	0	0.00398664	0	0	0	0	0	0	0	0	0	0	0.00158376	0	0	0	0	0	0	0	0.000608788	0	0.0053865	0	0
SRR5559588	0	0	0	0	0	0	0	0	0	0	0	0	0	0	0	0	0	0	0.000681809	0	0	0	0	0	0	0.00234352	0	0	0	0	0	0	0	0	0	0	0.00085944	0	0.000169463	0	0	0	0	0	0.000119545	0.000461642	0.00185871	0.00436585	0
SRR5559589	0	0	2.72488e-05	0	0	0	0	0.000104689	0	0	0	0.000208813	0	0.000355625	0.00359064	0	0	0	0.00747469	0	0	0	0	0	0	0.00556488	0	0	0	0	0	0	0	0.00042056	0.000118343	0	0.00112976	0	0	0	0	0	0	0	4.69484e-05	0.000489497	0.00464789	0.00984172	0.000335193
SRR5559590	0	0	0	0	0	0	0	8.65075e-05	0	0	0	0	0	0.00371216	0	0	0	0	0.00180316	0	0	0	0	0	0	0.00227784	0	0	0	0	0	0	0	0	0	0	0.000896479	0	0	0	0	0	0	0	5.79293e-05	0.000260551	0.0177033	0.0057972	0
SRR5559595	0	0	0	0	0	0	0	0.000382021	0	0	0	0.000324193	0	0	0.000977947	0	0	0	0.0101343	0	0	0	0	0	0	0.00518858	0	0	0	0	0	0	0	0	0	0	0.00323655	0	0	0	0	0	0	0	0.00016389	0.000606052	0.0029428	0.00941793	0.000246669
SRR5559596	0	0	0	0	0	0	0	0	0	0	0	0	0	0.000185307	0	0	0	0	0.0015096	0	0	0	0	0	0	0.00305517	0	0	0	0	0	0	0	4.28161e-05	0	0	0.000633498	0	0	0	0	0	0	0	3.09753e-05	0.00141108	0	0.0266579	0
SRR5559683	0	0	0	0	0	0	0	0	0	0	0	0	0.000115962	0	0	0	0	0	0.00214772	0	0	0	0	0	0	0.0295969	0	0	0	0	0	0	0	0	0	0	0.00334093	0	0	0	0	0	0	0	0	0.000557628	0.00172184	0.00153631	0
SRR5559682	0	0	0	0	0	0	0	0	0	0	0	0	0	0	0	0	0	0	0.00132183	0	0	0	0	0	0	0.00622481	0	0	0	0	0	0	0	0	0	0	0.02473	0	0	0	0	0	0	0	0	0.000423743	0	0.00557264	0
SRR5559685	0	0	0	0	0	0	0	0	0	0	0	0	0	0	0	0	0	0	0.00288477	0	0	0	0	0	0	0.0108466	0	0	0	0	0	0	0	0	0	0	0	0	0	0	0	0	0	0	0	0	0.000902777	0.00376049	0.000406335
SRR5559684	0	0	0	0	0	0	0	0	0	0	0	0	0	0	0	0	0	0	0.00323651	0	0	0	0	0	0	0.00709333	0	0	0	0	0	0	0	0	0	0	0.00398626	0	0	0	0	0	0	0	0	0.00265998	0	0.00751155	0
SRR5559679	0	0	0	0	0	0	0	0	0	0	0	0	0	0	0	0	0	0	0.00198498	0	0	0	0	0	0	0.00802612	0	0	0	0	0	0	0	0	0	0	0	0	0	0	0	0	0	0	0	0.000425118	0	0.00217895	0
SRR5559678	0	0	0	0	0	0	0	0	0	0	0	0	0	0	0	0	0	0	0.000555824	0	0	0	0	0	0	0.00239621	0	0	0	0	0	0	0	0	0	0	0.00430732	0	0	0	0	0	0	0	0	0.000376173	0	0.0321113	0
SRR5559681	0	0	0	0	0	0	0.000100712	0.000403201	0	0	0	0	0	0	0.00860476	0	0	0	0.00116483	0	0	0	0	0	0	0.00423119	0	0	0	0	0	0	0	0	3.25562e-05	0	0.00533094	0	0	0	0	0	0	0	0	0.000125877	0	0.00562093	0
SRR5559680	0	0	0	0	0	0	0	0	0	0	0	0	0	0	0	0.0002846	0	0	0.0012449	0	0	0	0	0	0	0.00550039	0	0	0	0	0	0	0	0	0	0	0	0	0	0	0	0	0	0	0	0.000114616	0.00466501	0.00181258	0
SRR5559677	0	0	0	0	0	0	0	0	0	0	0	0	0	0	0	0	0	0	0.00147556	0	0	0	0	0	0	0.00449893	0	0	0	0	0	0	0	0	0	0	0.00185156	0	0	0	0	0	0	0	0	0.00359464	0.00384337	0.00423623	0
SRR5559676	0	0	0	0	0	0	0	0	0	0	0	0.000126774	0	0	0	0	0	0	0.00375079	0	0	0	0	0	0	0.00727536	0	0	0	0	0	0	0	0	0.000174278	0	0	0	0	0	0	0	0	0	0	0.000113765	0.000840018	0.00891108	0.00092659
SRR5559406	3.38081e-05	0	0	0	0	0	3.3088e-05	0	0	0	0	8.31624e-05	0	0	0	0	0	0	0.00299908	0	0	0	0	0	0	0.00593166	0	0	0	0	0	0	0	0	0	0	0.00117611	0	0	0	0	0	0	0	0	0.000818915	0.00252515	0.0586614	0
SRR5559407	0	0	0	0	0	0	0	0	0	0	0	0.000992919	0	0.00432157	0	0	0	0	0.00320176	0	0	0	0	0	0	0.00689892	0.000110118	0	0	0	0	0	0	0.000114973	0	0	0	0	0	0	0	0	0	0	0	0.000282346	0	0.00784732	0
SRR5559404	0	0	0	0	0	0	0	0	0	0	0	0	0	0	0	0	0	0	0.00167175	0	0	0	0	0	0	0.0040703	0	0	0	0	0	0	0	0	0	0	0	0	0	0	0	0	0	0	0	0.000333287	0	0.0305723	0
SRR5559405	0	0	0	0	0	0	0	0	0	0	0	0.000594792	0	0	0	0	0	0	0.00181984	0	0	0	0	0	0	0.00376729	0	0	0	0	0	0	0	0	0	0	0	0	0	0	0	0	0	0	0	0	0	0.0158074	0
SRR5559402	0	0	0	0	0	0	0	0	0	0	0	0.00065197	0	0	0	0	0	0	0.00296052	0	0	0	0	0	0	0.00301804	0	0	0	0	0	0	0	0	0.000237593	0	0.00217745	0	0	0	0	0	0	0	0	0	0.0032933	0.0337709	0
SRR5559403	0	0	0	0	0	0	0	0	0	0	0	0	0	0	0.0066166	0	0	0	0.00143285	0	0	0	0	0	0	0.0058082	0	0	0	0	0	0	0	0	1.39442e-05	0	0.00109024	0	0	0	0	0	0	0	0	0	0	0	0
SRR5559400	7.0752e-06	0	0	0	0	0	6.74798e-06	0	0	0	0	0	0	0	0.0281481	0	0	0	0.00143071	0	0	0	0	0	0	0.00731546	0	0	0	0	0	0	0	0	1.60837e-05	0	0.00307527	0	0	0	0	0	0	0	0	0.000290053	0.00364899	0.00524232	0
SRR5559401	0	0	0	0	0	0	0	0	0	0	0	0	0	0	0.00966633	0	0	0	0.00179162	0	0	0	0	0	0	0.00427101	0	0	0	0	0	0	0	0	0	0	0.00381188	0	0	0	0	0	0	0	0	0.000149899	0	0	0.000545199
SRR5559398	0	0	0	0	0	0	0	0	0	0	0	0	0	0	0.00374686	0	0	0	0.00388065	0	0	0	0	0	0	0.0110031	0	0	0	0	0	0	0	0	0	0	0.00149186	0	0	0	0	0	0	0	0	0	0.000592145	0.0021536	0
SRR5559399	2.44098e-05	0	0	0	0	0	2.37621e-05	0	0	0	0	0	0	0	0.0105516	0	0	0	0.00124454	0	0	0	0	0	0	0.00626391	0	0	0	0	0	0	0	0	0	0	0.0031695	0	0	0	0	0	0	0	0	0	0	0.00127862	0.00027621
SRR5559465	0	0	0	0	0	0	0	0	0	0	0	0	0	0	0.0126135	0	0	0	0.00194862	0	0	0	0	0	0	0.00680522	0	0	0	0	0	0	0	0	0	0	0	0	0	0	0	0	0	0	0	0	0.00520627	0	9.45113e-05
SRR5559464	0	0	0	0	0	0	0	0	0	0	0	0	0	0	0	0	0	0	0.00136297	0	0	0	0	0	0	0.00368316	0	0	0	0	0	0	0	0	0	0	0.000614376	0	0	0	0	0	0	0	0	0	0.000935557	0	0.000765671
SRR5559463	0	0	0	0	0	0	0	0	0	0	0	0	0	0	0	0	0	0	0.00226195	0	0	0	0	0	0	0.00794752	0	0	0	0	0	0	0	0	0	0	0.000501476	0	0	0	0	0	0	0	0	0.000294966	0	0.00215902	0.000163661
SRR5559462	0	0	0	0	0	0	0	0	0	0	0	0	0	0	0	0	0	0	0.00114299	0	0	0	0	0	0	0.00671545	0	0	0	0	0	0	0	0	0	0	0.00203871	0	0	0	0	0	0	0	0	0	0	0.00271938	0.000543955
SRR5559461	0	0	0	0	0	0	0	0	0	0	0	0	0	0	0	0	0	0	0.0011422	0	0	0	0	0	0	0.00633864	0	0	0	0	0	0	0	0	0	0	0	0	0	0	0	0	0	0	0	0.00347772	0	0	9.36198e-05
SRR5559460	0	0	0	0	0	0	0	0	0	0	0	0	0	0	0	0	0	0	0.00212646	0	0	0	0	0	0	0.00655271	0	0	0	0	0	0	0	0	7.1533e-05	0	0.00451528	0	0	0	0	0	0	0	0	0.0012302	0.00150362	0.00376225	0
SRR5559459	0	0	0	0	0	0	0	0	0	0	0	0	0	0	0	0	0	0	0.00127451	0	0	0	0	0	0	0.00363187	0	0	0	0	0	0	0	0	0	0	0.000854846	0	0	0	0	0	0	0	0	0.0016378	0.00168575	0.0191777	0
SRR5559458	0	0	0	0	0	0	0	0	0	0	0	0	0	0	0	0	0	0	0.00238219	0	0	0	0	0	0	0.00709155	0	0	0	0	0	0	0	0	0	0	0.00343583	0	0	0	0	0	0	0	0	0.00113419	0	0	0
SRR5559467	0	0	0	0	0	0	4.62747e-05	0	0	0	0	0	0	0	0	0	0	0	0.00140546	0	0	0	0	0	0	0.00280445	0	0	0	0	0	0	0	0	0.000179113	0	0.00116357	0	0	0	0	0	0	0	6.07788e-05	0.0126259	0	0.0130668	0
SRR5559466	0	0	0	0	0	0	0	0	0	0	0	4.34152e-05	0	0	0	0	0	0	0.0114647	0	0	0	0	0	0	0.00933227	0	0	0	0	0	0	0	5.02777e-05	0	0	0.00459981	0	0	0	0	0	0	0	0.000334999	0.000287889	0	0.00699524	3.77718e-05
SRR5559557	0	0	0	0	0	0	0	0	0	0	0	0	0	0.00182699	0.00572599	0.000248874	0	0	0.00118869	0	0	0	0	0	0	0.0040695	0	0	0	0	0	0	0	0	0	0	0.00189761	0	0	0	0	0	0	0	0	0	0	0.000626124	0
SRR5559558	0	0	0	0	0	0	0	0	0	0	0	0	0	0.00412478	0	0	0	0	0.000517186	0	0	0	0	0	0	0.00267711	0	0	0	0	0	0	0	0	0	0	0.00231994	0	0	0	0	0	0	0	4.67432e-05	0.000235925	0	0.0113804	0
SRR5559559	0	0	0	0	0	0	0	0	0	0	0	0	0	0	0	0	0	0	0.00056976	0	0	0	0	0	0	0.00358565	0	0	0	0	0	0	0	9.37987e-05	0	0	0.00129734	0	0	0	0	0	0	0	2.63918e-05	0.0019441	0	0.00187524	0
SRR5559560	2.5801e-05	0	0	0	0	0	3.60016e-05	0	0	0	0	0	0	0	0	0	0	0	0.000530951	0	0	0	0	0	0	0.0045543	0	0	0	0	0	0	0	0	0	0	0.000776434	0	0	0	0	0	0	0	0	0.000351544	0.00108022	0.00179104	0
SRR5559561	0	0	0	0	0	0	0	0	0	0	0	0	0	0	0	0	0	0	0.000980696	0	0	0	0	0	0	0.0054803	0	0	0	0	0	0	0	0	0	0	0.00437782	0	0	0	0	0	0	0	0	0.000752991	0	0.00590913	0.00032313
SRR5559562	0	0	0	0	0	0	0	0	0	0	0	0	0	0	0	0	0	0	0.00160719	0	0	0	0	0	0	0.00294743	0	0	0	0	0	0	0	0	0	0	0.00128464	0	0	0	0	0	0	0	0	0.000317153	0.00213951	0.00748675	0
SRR5559563	0	0	0	0	0	0	0	0	0	0	0	0	0	0	0	0	0	0	0	0	0	0	0	0	0	0.00381345	0	0	0	0	0	0	0	0	0	0	0	0	0	0	0	0	0	0	0	0.0052027	0	0.00832128	0
SRR5559564	0	0	0	0	0	0	0	0	0	0	0	0	0	0	0	0	0	0	0.00440658	0	0	0	0	0	0	0.00485225	0	0	0	0	0	0	0	0	0	0	0.00158745	0	0	0	0	0	0	0	0	0	0	0.00525532	0
SRR5559565	0	0	0	0	0	0	0	0	0	0	0	0	0	0.0017107	0.00141934	0	0	0	0.00126	0	0	0	0	0	0	0.00306385	0	0	0	0	0	0	0	0	5.47332e-05	0	0.00891503	0	0	0	0	0	0	0	0	0.000302812	0	0.0646293	0.000415738
SRR5559566	0	0	0	0	0	0	0	0	0	0	0	0	0	0.000261985	0	0	0	0	0.00222099	0	0	0	0	0	0	0.00267073	0	0	0	0	0	0	0	0	8.60362e-05	0	0.00643303	0	0	0	0	0	0	0	0	0	0	0.00582301	0
SRR5559626	0	0	0	0	0	0	0	0	0	0	0	0	0	0	0	0	0	0	0.00258072	0	0	0	0	0	0	0.00517811	0	0	0	0	0	0	0	0	0	0	0.00434155	0	0	0	0	0	0	0	0	0.00119608	0.0012184	0.00684379	0
SRR5559625	0	0	0	0	0	0	0	0	0	0	0	0	0	0.000326279	0	0	0	0	0.00155234	0	0	0	0	0	0	0.00363072	0	0	0	0	0	0	0	0	0	0	0.00372538	0	0	0	0	0	0	0	0	0.000314869	0.000350016	0.00223514	0
SRR5559628	0	0	0	0	0	0	0	0	0	0	0	0	0	0	0	0	0	0	0.00111815	0	0	0	0	0	0	0.00566953	0	0	0	0	0	0	0	0	0	0	0.0032666	0	0	0	0	0	0	0	0	0	0	0	0
SRR5559627	0	0	0	0	0	0	0	0	0	0	0	0	0	0	0	0	0	0	0.00133787	0	0	0	0	0	0	0.00423059	0	0	0	0	0	0	0	0	0	0	0.002001	0	0	0	0	0	0	0	0	0.000868748	0	0.0022007	0
SRR5559630	0	0	0	0	0	0	0	0	0	0	0	0	0	0	0	0	0	0	0.00528679	0	0	0	0	0	0	0.00938994	0	0	0	0	0	0	0	0	0	0	0	0	0	0	0	0	0	0	0	0.000930959	0	0	0
SRR5559696	0	0	0	0	0	0	0	0	0	0	0	0.000188594	0	0	0	0	0	0	0.0019697	0	0	0	0	0	0	0.00496698	0	0	0	0	0	0	0	0	0	0	0.00213822	0	0	0	0	0	0	0	0	0.000471474	0.00201193	0.00217883	0
SRR5559632	0	0	0	0	0	0	0	0	0	0	0	0	0	0.00206405	0	0	0	0	0.000679498	0	0	0	0	0	0	0.00471028	0	0	0	0	0	0	0	0	0	0	0.00174236	0	0	0	0	0	0	0	0	0.000284237	0	0.00106426	0
SRR5559631	2.17306e-05	0	0	0	0	0	0	0	0	0	0	4.51278e-05	0	0	0	0	0	0	0.000498069	0	0	0	0	0	0	0.00310742	0	0	0	0	0	0	0	0	0	0	0.0022166	0	0	0	0	0	0	0	0	0.000498986	0.00509671	0.0094157	0
SRR5559624	0	0	0	0	0	0	8.39495e-05	0.000317794	0	0	0	0	0	0.000458019	0	0	0	0	0.00130157	0	0	0	0	0	0	0.00466772	0	0	0	0	0	0	0	0	0	0	0.000699431	0	0	0	0	0	0	0	0	0.0011756	0.0113387	0	0
SRR5559623	0	0	0	0	0	9.45718e-06	0	0	0	0	0	0.00013444	0	0.000122842	0.0104553	0	0	0	0	0	0	0	0	0	0	0.00125477	0	0	0	0	0	0	0	0	0	0	0.000947057	0	0	0	0	0	0	0	0	0.000166331	0	0.00143203	0
SRR5559361	0	0	0	0	0	0	0	0	0	0	0	0	0	0	0.00630394	0	0	0	0.000602638	0	0	0	0	0	0	0.0011652	0	0	0	0	0	0	0	0	0.000198349	0	0.00250756	0	0	0	0	0	0	0	0.00020914	0	0	0.00218372	0
SRR5559362	0	0	0	0	0	0	0	0	0	0	0	0	0	0	0	0	0	0	0.000640334	0	0	0	0	0	0	0.00614618	0	0	0	0	0	0	0	0	0	0	0	0	0	0	0	0	0	0	0	0	0	0.100892	0
SRR5559359	0	0	0	0	0	0	0	0	0	0	0	0	0	0	0	0	0	0	0.00607124	0	0	0	0	0	0	0.00614483	0	0	0	0	0	0	0	0	0	0	0	0	0	0	0	0	0	0	0	0	0.0107912	0	0
SRR5559360	0	0	0	0	0	0	0	0	0	0	0	0	0	0	0	0	0	0	0.00550447	0	0	0	0	0	0	0.0100087	0	0	0	0	0	0	0	0	0	0	0	0	0	0	0	0	0	0	0	0	0	0.0115301	0.00213012
SRR5559366	0	0	0	0	0	0	0	0	0	0	0	0	0	0	0	0	0	0	0.00444686	0	0	0	0	0	0	0.0129102	0	0	0	0	0	0	0	0	0	0	0	0	0	0	0	0	0	0	0	0	0.0030371	0	0
SRR5559363	0	0	0	0	0	0	0	0	0	0	0	0	0	0	0.0130146	0	0	0	0.0046544	0	0	0	0	0	0	0.00533759	0	0	0	0	0	0	0	0	0	0	0	0	0	0	0	0	0	0	0	0	0	0	0
SRR5559364	0	0	0	0	0	0	0	0	0	0	0	0	0	0	0	0	0	0	0.00552133	0	0	0	0	0	0	0.0116224	0	0	0	0	0	0	0	0	0	0	0	0	0	0	0	0	0	0	0	0	0	0	0
SRR5559357	0	0	0	0	0	0	0	0	0	0	0	0	0	0	0.0511201	0	0	0	0	0	0	0	0	0	0	0.00289596	0	0	0	0	0	0	0	0	0	0	0	0	0	0	0	0	0	0	0	0	0.025056	0.0504374	0
SRR5559358	2.37232e-05	0	0	0	0	0	2.20325e-05	0	0	0	0	0	0	0	0	0	0	0	0.000549075	0	0	0	0	0	0	0.00205825	0	0	0	0	0	0	0	0	0	0	0.000181364	0	0	0	0	0	0	0	0	0.000958015	0.00952089	0.0145918	1.56703e-05
SRR5559532	0	0	0	0	0	0	0	0	0	0	0	0	0	0	0	0	0	0	0	0	0	0	0	0	0	0.0178608	0	0	0	0	0	0	0	0	0	0	0	0	0	0	0	0	0	0	0	0	0	0	0.000404569
SRR5559531	0	0	0	0	0	0	0	0	0	0	0	0	0	0	0	0	0	0	0.0016476	0	0	0	0	0	0	0.0168084	0	0	0	0	0	0	0	0	0	0	0	0	0	0	0	0	0	0	0	0	0.00681912	0	0
SRR5559534	0	0	0	0	0	0	0	0	0	0	0	0	0	0	0	0	0	0	0	0	0	0	0	0	0	0.0108977	0	0	0	0	0	0	0	0	0	0	0	0	0	0	0	0	0	0	0	0	0.00334989	0.0201722	0
SRR5559533	0	0	0	0	0	0	0	0	0	0	0	0	0	0	0	0	0	0	0	0	0	0	0	0	0	0.00432208	0	0	0	0	0	0	0	0	0	0	0.00981257	0	0	0	0	0	0	0	0	0.00319723	0.0119455	0.0225348	0
SRR5559536	1.14372e-06	0	0	0	0	0	1.17063e-06	0	0	0	0	0	0	0	0	0	0	0	0.00130414	0	0	0	0	0	0	0.00554554	0	0	0	0	0	0	0	0	0	0	0	0	0	0	0	0	0	0	0	3.65372e-05	0.000173251	0.000201565	0
SRR5559535	0	0	0	0	0	0	0	0	0	0	0	0	0	0	0	0	0	0	0	0	0	0	0	0	0	0.00240476	0	0	0	0	0	0	0	0	0	0	0	0	0	0	0	0	0	0	0	0	0	0	0
SRR5559538	0	0	0	0	0	0	0	0	0	0	0	0	0	0	0	0	0	0	0.001224	0	0	0	0	0	0	0.00781133	0	0	0	0	0	0	0	0	0	0	0	0	0	0	0	0	0	0	0	0	0	0	0
SRR5559537	0	0	0	0	0	0	0	0	0	0	0	0	0	0	0	0	0	0	0	0	0	0	0	0	0	0.00636618	0	0	0	0	0	0	0	0	0	0	0	0	0	0	0	0	0	0	0	0	0	0.0214463	0
SRR5559540	0	0	0	0	0	0	0	0	0	0	0	0	0	0	0	0	0	0	0.00260606	0	0	0	0	0	0	0.00770119	0	0	0	0	0	0	0	0	0	0	0	0	0	0	0	0	0	0	0	0	0	0	0.00190446
SRR5559539	0	0	0	0	0	0	0	0	0	0	0	0	0	0	0	0	0	0	0.000660604	0	0	0	0	0	0	0.00468381	0	0	0	0	0	0	0	0	0	0	0	0	0	0	0	0	0	0	0	0	0	0	0.000605859
SRR5559420	0	0	0	0	0	0	0	0	0	0	0	0	0	0	0	0	0	0	0.00100356	0	0	0	0	0	0	0.0066815	0	0	0	0	0	0	0	0	0	0	0	0	0	0	0	0	0	0	0	0	0.00358861	0	0.000483953
SRR5559421	0	0	0	0	0	0	0	0	0	0	0	0	0	0	0	0	0	0	0	0	0	0	0	0	0	0.00392127	0	0	0	0	0	0	0	0	0	0	0	0	0	0	0	0	0	0	0	0	0	0.0654163	0
SRR5559418	0	0	0	0	0	0	0	0	0	0	0	0	0	0	0.046423	0	0	0	0	0	0	0	0	0	0	0.00409658	0	0	0	0	0	0	0	0	0	0	0	0	0	0	0	0	0	0	0	0	0	0	0
SRR5559419	0	0	0	0	0	0	0	0	0	0	0	0	0	0	0	0	0	0	0.000969876	0	0	0	0	0	0	0.00342063	0	0	0	0	0	0	0	0	0	0	0	0	0	0	0	0	0	0	0	0	0	0	0
SRR5559424	0	0	0	0	0	0	0	0	0	0	0	0	0	0	0	0	0	0	0	0	0	0	0	0	0	0.00355797	0	0	0	0	0	0	0	0	0	0	0	0	0	0	0	0	0	0	0	0	0.0132552	0.0405655	0
SRR5559425	0	0	0	0	0	0	0	0	0	0	0	0	0	0	0	0	0	0	0	0	0	0	0	0	0	0.00185578	0	0	0	0	0	0	0	0	0	0	0	0	0	0	0	0	0	0	0	0.00445584	0.0226144	0.0169312	0
SRR5559422	5.93236e-05	0	0	0	0	0	6.43665e-05	0	0	0	0	0	0	0.158086	0	0	0	0	0.00358928	0	0	0	0	0	0	0	0	0	0	0	0	0	0	0	0	0	0.00853234	0	0	0	0	0	0	0	0	0	0	0	0
SRR5559423	0	0	0	0	0	0	0	0	0	0	0	0	0	0	0.00157651	0	0	0	0	0	0	0	0	0	0	0.00480844	0	0	0	0	0	0	0	0	0	0	0	0	0	0	0	0	0	0	0	0	0	0	0
SRR5559426	1.6367e-05	0	0	0	0	0	1.59463e-05	0	0	0	0	0	0	0	0.0429385	0	0	0	0	0	0	0	0	0	0	0.00159501	0	0	0	0	0	0	0	0	0	0	0	0	0	0	0	0	0	0	0	0	0.0137205	0.0234472	0
SRR5559427	0	0	0	0	0	0	0	0	0	0	0	0	0	0	0	0	0	0	0	0	0	0	0	0	0	0	0	0	0	0	0	0	0	0	0	0	0	0	0	0	0	0	0	0	0	0	0.0107337	0	0
SRR5559699	0	0	0	0	0	0	0	0	0	0	0	0	0	0	0	0	0	0	0.000561541	0	0	0	0	0	0	0.00201216	0	0	0	0	0	0	0	0	0	0	0.00540017	0	0	0	0	0	0	0	0	0.00140077	0	0.0527458	0
SRR5559698	0	0	0	0	0	0	0	0	0	0	0	0	0	0	0	0	0	0	0.00131976	0	0	0	0	0	0	0.00441064	0	0	0	0	0	0	0	0	0	0	0.00587305	0	0	0	0	0	0	0	0	0.00101717	0.00307018	0.0177468	0
SRR5559697	5.99073e-05	0	0	0	0	0	6.03054e-05	0	0	0	0	0	0	0	0.00438726	0	0	0	0.000925655	0	0	0	0	0	0	0.00288169	0	0	0	0	0	0	0	0	0	0	0.00312703	0	0	0	0	0	0	0	0	0.000859041	0.00465995	0.00963393	0
SRR5559706	0	0	0	0	0	0	0	0	0	0	0	0	0	0	0	0	0	0	0.0011197	0	0	0	0	0	0	0.00532663	0	0	0	0	0	0	0	0	0	0	0.00438143	0	0	0	0	0	0	0	0	0.000780661	0.0013547	0.0190316	0
SRR5559705	3.73621e-05	0	0	0	0	0	3.58289e-05	0.000533438	0	0	0	0	0	0	0.00235507	0	0	0	0.0012572	0	0	0	0	0	0	0.00498455	3.78725e-05	0	0	0	0	0	0	0	5.86917e-05	0	0.00352481	0	0	0	0	0	0	0	0	0.00199056	0	0.00638148	0
SRR5559569	1.78347e-05	0	0	0	0	0	1.70099e-05	0	0	0	0	0	0	0	0	0	0	0	0.00251317	0	0	0	0	0	0	0.0101948	0	0	0	0	0	0	0	0	4.05429e-05	0	0.00166915	0	0	0	0	0	0	0	0	0.000475835	0	0.00803278	0
SRR5559570	2.96823e-05	0	0	0	0	0	2.47711e-05	0	0	0	0	0	0	0	0.00305099	0	0	0	0.00171505	0	0	0	0	0	0	0.00636197	0	0	0	0	0	0	0	0	0	0	0.00183002	0	0	0	0	0	0	0	0	0	0.0013325	0.00948937	0.000155541
SRR5559571	6.56434e-05	0	0	0	0	0	5.93056e-05	0	0	0	0	0	0	0	0.00324135	0	0	0	0.00078834	0	0	0	0	0	0	0.004991	0	0	0	0	0	0	0	0	0	0	0.00286615	0	0	0	0	0	0	0	0	0.000239804	0	0.00446985	3.68505e-05
SRR5559572	3.26269e-05	0	0	0	0	0	2.79146e-05	0	0	0	0	0	0	0	0	0	0	0	0.000522164	0	0	0	0	0	0	0.00313453	0	0	0	0	0	0	0	0	0	0	0.00329642	0	0	0	0	0	0	0	0	0.000480979	0.00177326	0.00481902	0
SRR5559573	0	0	0	0	0	0	0	0	0	0	0	0	0	0	0	0	0	0	0.000881586	0	0	0	0	0	0	0.00536037	0	0	0	0	0	0	0	0	0	0	0	0	0	0	0	0	0	0	0	0	0.00179923	0	0.0010274
SRR5559574	0	0	0	0	0	0	0	0	0	0	0	0	0	0	0	0	0	0	0.00350346	0	0	0	0	0	0	0.0101822	0	0	0	0	0	0	0	0	0	0	0	0	0	0	0	0	0	0	0	0	0	0.0022028	0.000215853
SRR5559575	0	0	0	0	0	0	3.41418e-05	0	0	0	0	0	0	0.00292827	0	0	0	0	0.00132621	0	0	0	0	0	0	0.0102425	0	0	0	0	0	0	0	0	0	0	0.00262308	0	0	0	0	0	0	0	0	0	0	0.00301976	0.000187839
SRR5559576	0	0	0	0	0	0	0	0	0	0	0	0	0	0	0	0	0	0	0.00119403	0	0	0	0	0	0	0.00384645	0	0	0	0	0	0	0	0	0	0	0.000759376	0	0	0	0	0	0	0	0	0.00022141	0.000915031	0.00149566	0
SRR5559568	2.62048e-05	0	0	0	0	0	2.86764e-05	0	0	0	0	0	0	0.000167728	0	0	0	0	0.00207934	0	0	0	0	0	0	0.00517798	0	0	0	0	0	0	0	0	0	0	0.000844317	0	0	0	0	0	0	0	0	0.000232607	0.000726865	0.00243624	0
SRR5559485	4.63473e-05	0	0	0	0	0	4.1483e-05	0	0	0	0	0	0	0	0	0	0	0	0.000863592	0	0	0	0	0	0	0.00264876	0	0	0	0	0	0	0	0	7.20382e-05	0	0.00509225	0	0	0	0	0	0	0	0	0.000461422	0	0.0145061	0
SRR5559484	1.43017e-05	0	0	0	0	0	8.90842e-05	0	0	0	0	0	0	0	0	0	0	0	0.00154074	0	0	0	0	0	0	0.00636404	0	0	0	0	0	0	0	0	0	0	0	0	0	0	0	0	0	0	0	0.000168451	0.00285966	0.00124295	0
SRR5559487	6.94585e-05	0	0	0	0	0	7.47909e-05	0	0	0	0	0	0	0	0	0	0	0	0.00128058	0	0	0	0	0	0	0.00415688	4.22345e-05	0	0	0	0	0	0	0	0	0	0.00333267	0	0	0	0	0	0	0	0	0.00143472	0.00314721	0.00325504	0
SRR5559486	5.19021e-05	0	0	0	0	0	5.6349e-05	0	0	0	0	5.62744e-05	0	0	0.0072442	0	0	0	0.00230426	0	0	0	0	0	0	0.0118575	0	0	0	0	0	0	0	0	0	0	0.0029638	0	0	0	0	0	0	0	0	0.00023026	0.00161952	0.00171712	0
SRR5559481	3.44616e-05	0	0	0	0	0	2.9208e-05	0	0	0	0	0	0	0	0.0089542	0	0	0	0.00263326	0	0	0	0	0	0	0.00742431	0	0	0	0	0	0	0	0	7.99669e-05	0	0.0035333	0	0	0	0	0	0	0	0	0.000160236	0	0.0107628	0
SRR5559480	0	0	0	0	0	0	0	0	0	0	0	0	0	0	0.00292224	0	0	0	0.00150682	0	0	0	0	0	0	0.0060206	0	0	0	0	0	0	0	0	0	0	0.00346629	0	0	0	0	0	0	0	0	0	0.00109385	0.00944648	0
SRR5559483	0	0	0	0	0	0	0	0	0	0	0	0	0	0	0.00484438	0	0	0	0.00267122	0	0	0	0	0	0	0.0193595	0	0	0	0	0	0	0	0	0	0	0.00389391	0	0	0	0	0	0	0	0	0.000832269	0.00262958	0.00270294	0
SRR5559482	0	0	0	0	0	0	0	0	0	0	0	4.95359e-05	0	0	0.0103541	0	0	0	0.00247084	0	0	0	0	0	0	0.00543557	0	0	0	0	0	0	0	0	0	0	0.00292407	0	0	0	0	0	0	0	0	0.00164148	0.00289395	0.0129282	0
SRR5559479	0	0	0	0	0	0	0	0	0	0	0	0	0	0	0.00746614	0	0	0	0.00202305	0	0	0	0	0	0	0.00415633	0	0	0	0	0	0	0	0	2.49244e-05	0	0.00510643	0	0	0	0	0	0	0	0	0.000152433	0	0.00844576	5.31863e-05
SRR5559478	0	0	0	0	0	0	0	0	0	0	0	0	0	0	0.0085046	0	0	0	0.00158535	0	0	0	0	0	0	0.00417567	0	0	0	0	0	0	0	0	0	0	0.00486407	0	0	0	0	0	0	0	0	0.000468434	0	0.0091461	0
SRR5559386	0	0	0	0	0	0	0	0	0	0	0	0	0	0	0.0198065	0	0	0	0.00157184	0	0	0	0	0	0	0.00443609	0	0	0	0	0	0	0	0	0	0	0.0114999	0	0	0	0	0	0	0	0	0.000603528	0	0.0177763	0
SRR5559387	0	0	0	0	0	0	0	0	0	0	0	0	0	0	0	0	0	0	0.00140625	0	0	0	0	0	0	0.00685766	0	0	0	0	0	0	0	0	0	0	0	0	0	0	0	0	0	0	0	0.00021756	0.00121646	0.00301307	7.45183e-05
SRR5559384	0	0	0	0	0	0	5.07106e-05	0	0	0	0	0	0	0	0.00915009	0	0	0	0.00103256	0	0	0	0	0	0	0.00293923	0	0	0	0	0	0	0	0	0	0	0.00272556	0	0	0	0	0	0	0	0	0.000226576	0	0.00612724	0
SRR5559385	3.09818e-05	0	0	0	0	0	9.48501e-05	0	0	0	0	0	0	0	0	0	0	0	0.00246268	0	0	0	0	0	0	0.0060264	0	0	0	0	0	0	0	0	0	0	0.00164352	0	0	0	0	0	0	0	0	0	0.00106211	0	0
SRR5559382	2.38803e-05	0	0	0	0	0	1.99253e-05	0	0	0	0	0	0	0	0.0168104	0	0	0	0.00201056	0	0	0	0	0	0	0.00592658	0	0	0	0	0	0	0	0	0	0	0.00297127	0	0	0	0	0	0	0	0	0.000316047	0.00720102	0.00213495	0
SRR5559383	1.4973e-05	0	0	0	0	0	0.000115989	0	0	2.42225e-05	0	0	0	0	0	0	0	0	0.00344754	0	0	0	0	0	0	0.00917983	0	0	0	0	0	0	0	0	0	0	0.00134977	0	0	0	0	0	0	0	0	0.000156268	0	0.00237195	0.00032987
SRR5559380	0	0	0	0	0	0	0	0	0	0	0	0	0	6.71186e-05	0.0190753	0	0	0	0.000888009	0	0	0	0	0	0	0.00279268	0	0	0	0	0	0	0	0	0	0	0.00739565	0	0	0	0	0	0	0	0	6.47713e-05	0.00175612	0.0096335	0
SRR5559381	0	0	0	0	0	7.09032e-06	0	0	0	0	0	0	0	0	0	0	0	0	0.00237656	0	0	0	0	0	0	0.00501831	0	0	0	0	0	0	0	0	0	0	0.00133433	0	0	0	0	0	0	0	0	0.000486549	0	0.00610307	0
SRR5559378	6.51361e-05	0	0	0	0	0	7.77859e-05	0	0	0	0	0	0	0	0.00412121	0	0	0	0.0018151	0	0	0	0	0	0	0.00417052	0	0	0	0	0	0	0	0	0	0	0.00196952	0	0	0	0	0	0	0	0	9.1545e-05	0.00191135	0	0
SRR5559379	0	0	0	0	0	0	5.77943e-05	0	0	0	0	0	0	0	0.00287852	0	0	0	0.00319018	0	0	0	0	0	0	0.0069907	0	0	0	0	0	0	0	0	0	0	0.00153813	0	0	0	0	0	0	0	0	0.000264033	0.000591442	0.0016944	0.00544963
SRR5559639	6.19819e-05	0	0	0	0	0	5.88493e-05	0	0	0	0	0	0	0	0	0	0	0	0.00279887	0	0	0	0	0	0	0.00778359	0	0	0	0	0	0	0	0	0	0	0.000811	0	0	0	0	0	0	0	0	0.000266841	0	0.0165943	0.000368732
SRR5559638	7.06411e-05	0	0	0	0	0	8.88386e-05	0	0	0	0	0	0	0	0	0	0	0	0.00202066	0	0	0	0	0	0	0.0101376	0	0	0	0	0	0	0	0	0	0	0.0014008	0	0	0	0	0	0	0	0	0	0.000624073	0.00207291	0.00203027
SRR5559637	0	0	0	0	0	0	0	0	0	0	0	0	0	0	0	0	0	0	0.00193847	0	0	0	0	0	0	0.00777813	0	0	0	0	0	0	0	0	0	0	0	0	0	0	0	0	0	0	0	0.00113711	0.00139524	0.00617152	0.000405741
SRR5559636	2.23622e-05	0	0	0	0	0	0.000119241	0	0	0	0	0	0	0	0.00369009	0.000119051	0	0	0.00130301	0	0	0	0	0	0	0.00560338	0	0	0	0	0	0	0	0	0	0	0.00711506	0	0	0	0	0	0	0	0	0	0.000444488	0	0.000568972
SRR5559643	0	0	0	0	0	0	6.95563e-05	0	0	0	0	0	0	0	0	0	0	0	0.00286242	0	0	0	0	0	0	0.00587954	0	0	0	0	0	0	0	0	0	0	0.00171788	0	0	0	0	0	0	0	0	0.000243103	0.000916048	0.00195335	0.00013036
SRR5559642	0	0	0	0	0	0	8.95209e-05	0	0	0	0	0	0	0	0.00585588	0	0	0	0.00179472	0	0	0	0	0	0	0.00503965	0	0	0	0	0	0	0	0	0	0	0.00520192	0	0	0	0	0	0	0	0	0.000126858	0.0003562	0	0.000383315
SRR5559641	3.51103e-05	0	0	0	0	0	3.94755e-05	0	0	0	0	0	0	0	0.00171862	0	0	0	0.0015074	0	0	0	0	0	0	0.0065108	0	0	0	0	0	0	0	0	0	0	0.000942797	0	0	0	0	0	0	0	0	0	0.00626843	0.00205559	0
SRR5559640	8.29455e-05	0	0	0	0	0	7.05451e-05	0	0	0	0	0	0	0	0	0	0	0	0.00357394	0	0	0	0	0	0	0.00651642	0	0	0	0	0	0	0	0	6.58522e-05	0	0.00760542	0	0	0	0	0	0	0	3.199e-05	0	0	0.00260697	0
SRR5559645	3.42242e-05	0	0	0	0	0	3.72251e-05	3.06727e-05	0	0	0	7.46987e-05	0	0	0.00264134	0	0	0	0.00158775	0	0	0	0	0	0	0.00323814	0	0	0	0	0	0	0	0	0	0	0.00151101	0	0	0	0	0	0	0	0.000168401	0.000169439	0	0.00889504	0
SRR5559644	6.10901e-05	0	0	0	0	0	4.81635e-05	0	0	0	0	0	0	0	0	0	0	0	0.00289563	0	0	0	0	0	0	0.00651974	0	0	0	0	0	0	0	0	0	0	0.00715774	0	0	0	0	0	0	0	0.000108918	0	0	0.00244781	0
SRR5559525	5.85859e-06	0	0	0	0	0	6.09141e-06	0	0	0	0	0	0	0	0	0	0	0	0.00172229	0	0	0	0	0	0	0.00554062	0	0	0	0	0	0	0	0	0	0	0.0026038	0	1.4403e-05	0	0	0	0	0	2.19298e-05	0.000377316	0.00104166	0.00107431	0
SRR5559526	7.70361e-05	0	0	0	0	0	2.18124e-05	0	0	0	0	3.75174e-05	0	0	0	0	0	0	0.00263575	0	0	0	0	0	0	0.00531402	0	0	0	0	0	0	0	0	0	0	0.000804542	0	0	0	0	0	0	0	5.41664e-05	0.00109035	0	0.00323391	7.56024e-05
SRR5559527	0	0	0	0	0	0	0	8.57604e-05	0	0	0	0	0	0	0	0	0	0	0.00173811	0	0	0	0	0	0	0.00443743	0	0	0	0	0	0	0	0	0	0	0.00447613	0	0	0	0	0	0	0	0	0.0002528	0.000571518	0.0017077	0
SRR5559528	0	0	0	0	0	0	0	0	0	0	0	0	0	0	0	7.00404e-05	0	0	0.00295526	0	0	0	0	0	0	0.00392468	0	0	0	0	0	0	0	0	7.24567e-05	0	0.00135859	0	0	0	0	0	0	0	0.000143682	0.00400483	0.00207214	0.000665201	0
SRR5559521	7.8353e-05	0	0	0	0	0	6.79926e-05	0.000217995	0	0	0	0	0	0	0.00368634	0	0	0	0.00103484	0	0	0	0	0	0	0.00618151	0	0	0	0	0	0	0	0	0	0	0	0	0	0	0	0	0	0	0	0.00112068	0	0.00366289	0
SRR5559522	0	0	0	0	0	0	0	7.0352e-05	0	0	0	0	0	0	0.000428472	0	0	0	0.00262128	0	0	0	0	0	0	0.0101082	0	0	0	0	0	0	0	0	0	0	0.000626693	0	0	0	0	0	0	0	0	0.00035469	0	0.00210737	0
SRR5559523	2.93171e-06	0	0	0	0	0	3.00067e-06	0	0	0	0	0	0	0	0	0	0	0	0.00111062	0	0	0	0	0	0	0.00475703	0	0	0	0	0	0	0	0	0	0	0	0	0	0	0	0	0	0	0	9.36561e-05	0.000444094	0.000516673	0
SRR5559524	7.01698e-05	0	0	0	0	0	7.29584e-05	0	0	0	0	0	0	0	0	0	0	0	0.00108237	0	0	0	0	0	0	0.00473733	0	0	0	0	0	0	0	0	0	0	0	0	0	0	0	0	0	0	0	0.000754755	0.00132408	0	0
SRR5559529	7.22868e-05	0	0	0	0	0	7.60617e-05	0.00235429	0	0	0	0	0	0	0	0	0	0	0.000673276	0	0	0	0	0	0	0.00365062	0	0	0	0	0	0	0	0	0	0	0.00544718	0	0	0	0	0	0	0	0	0.000322911	0.0012463	0.0139189	0
SRR5559530	0	0	0	0	0	0	0	0.000595904	0	0	0	0	0	0	0.00114479	0	0	0	0.000915683	0	0	0	0	0	0	0.00227049	0	0	0	0	0	0	0	0	0	0	0.00152394	0	0	0	0	0	0	0	0	0.000340921	0.00399213	0.000916925	0
SRR5559410	8.9817e-05	0	0	0	0	0	9.47102e-05	0	0	0	0	2.94697e-05	0	0	0	0.000188353	0	0	0.00146705	0	0	0	0	0	0	0.00581155	0	0	0	0	0	0	0	0	0	0	0	0	0	0	0	0	0	0	0	0.000894685	0.00262545	0.0002141	0
SRR5559413	0	0	0	0	0	0	0	0	0	0	0	0.000504956	0	0	0.0474098	0	0	0	0.00254132	0	0	0	0	0	0	0.00441272	0	0	0	0	0	0	0	0	0	0	0.00255822	0	0	0	0	0	0	0	0	0.00127934	0.00105886	0.00177813	0
SRR5559412	5.12679e-05	0	0	0	0	0	5.04836e-05	0	0	0	0	0	0	0	0.00489853	0	0	0	0.00456559	0	0	0	0	0	0	0.00945452	0	0	0	0	0	0	0	0	0	0	0.00333376	0	0	0	0	0	0	0	0	0.000574298	0	0.00428139	0
SRR5559415	6.55829e-05	0	0	0	0	0	4.96742e-05	0	0	0	0	0	0	0.00145149	0.00461444	0	0	0	0	0	0	0	0	0	0	0.00369297	0	0	0	0	0	0	0	0.000480468	0	0	0.00437003	0	0	0	0.000123914	0	0	5.41832e-05	6.84422e-05	0.000253002	0.000472091	0.00437879	0
SRR5559414	4.28905e-05	0	0	0	0	0	4.90658e-05	4.2178e-05	0	0	0	0	0	0.00180992	0	0	0	0	0.00161979	0	0	0	0	0	0	0.00452951	0	0	0	0	0	0	0	0.000227232	0	0	0.00232199	0	0	0	0	0	0	0	9.62802e-05	0.0017126	0.0086315	0.00282651	0
SRR5559417	6.95433e-05	0	0	0	0	0	7.42534e-05	0	0	0	0	0	0	0	0	0	0	0	0.00103333	0	0	0	0	0	0	0.00551103	0	0	0	0	0	0	0	0.000358213	7.01312e-05	0	0.000569658	0	0	0	0.000115147	5.86863e-05	0	0	6.83773e-05	0.000832525	0.00128836	0.00105074	0
SRR5559416	4.2197e-05	0	0	0	0	0	4.0523e-05	0	0	0	0	0	0	0	0	4.10701e-05	0	0	0.00205001	0	0	0	0	0	0	0.00591014	0	0	0	0	0	0	0	9.71932e-05	0	0	0.000712346	0	0	0	0	0	0	0	0	0.000576596	0	0	0
SRR5559409	2.09644e-06	0	0	0	0	0	2.14927e-06	0	0	0	0	0	0	0.000543603	0	0	0	0	0.00135061	0	0	0	0	0	0	0.00470998	0	0	0	0	0	0	0	0.000143942	0	0	0.00132937	0	0	0	0	0	0	0	0	0.000641762	0	0.0040985	0
SRR5559408	8.98796e-05	0	0	0	0	0	7.52115e-05	0	0	0	0	0	0	0	0	0	0	0	0.00130499	0	0	0	0	0	0	0.00614979	0	0	0	0	0	0	0	0	0	0	0.000849877	0	0	0	0	7.43706e-06	0	0	0	0.00587007	0	0	0
SRR5559690	0	0	0	0	0	0	0	0	0	0	0	0	0	0	0	0	0	0	0.00130215	0	0	0	0	0	0	0.0038075	0	0	0	0	0	0	0	0	0	0	0.00131852	0	0	0	0	0	0	0	0	0	0	0.0025602	0.000159537
SRR5559691	4.89355e-05	0	0	0	0	0	5.28399e-05	0	0	0	0	0	0	0	0	0	0	0	0.00139175	0	0	0	0	0	0	0.00448994	0	0	0	0	0	0	0	0	3.52224e-05	0	0.00424023	0	0	0	0	0	0	0	0	0	0	0.0166481	0.00288283
SRR5559688	4.76935e-05	0	0	0	0	0	4.48147e-05	0	0	0	0	0	0	0	0	0	0	0	0.00233143	0	0	0	0	0	0	0.00440508	0	0	0	0	0	0	0	0	0	0	0.000816613	0	0	0	0	0	0	0	0	0	0.000982936	0.00373988	0.000162481
SRR5559689	8.21147e-05	0	0	0	0	0	9.56723e-05	0	0	0	0	0	0	0	0	0	0	0	0.00299164	0	0	0	0	0	0	0.00628496	0	0	0	0	0	0	0	0	0	0	0	0	0	0	0	0	0	0	0	0.00364124	0	0.00503266	0.000219888
SRR5559694	9.8985e-06	0	0	0	0	0	9.13737e-06	0	0	0	0	0	0	0	0	0	0	0	0.000796574	0	0	0	0	0	0	0.00270979	0	0	0	0	0	0	0	0	0	0	0.00059326	0	0	0	0	0	0	0	0	0.000375696	0.00195026	0.0142537	0
SRR5559695	0	0	0	0	0	0	0	0	0	0	0	0	0	0	0	0	0	0	0.00126017	0	0	0	0	0	0	0.00317516	0	0	0	0	0	0	0	0	0	0	0.001168	0	0	0	0	0	0	0	0	0.00069711	0.00161106	0.0057364	0.00023844
SRR5559692	8.15673e-05	0	0	0	0	0	7.61435e-05	0	0	0	0	0	0	0	0	0	0	0	0.00349641	0	0	0	0	0	0	0.0031576	0	0	0	0	0	0	0	0	0	0	0.00134069	0	0	0	0	0	0	0	0	0.000335171	0.00471844	0.00540619	0
SRR5559693	5.70164e-05	0	0	0	0	0	5.2953e-05	0	0	0	0	0	0	0	0	0	0	0	0.00131965	0	0	0	0	0	0	0.00236615	0	0	0	0	0	0	0	0	0	0	0.000435891	0	0	0	0	0	0	0	0	0.0023025	0	0.0164151	3.76621e-05
SRR5559686	0	0	0	0	0	0	0	0	0	0	0	6.40712e-05	0	0	0	0	0	0	0.00182299	0	0	0	0	0	0	0.00381565	0	0	0	0	0	0	0	0	0	0	0.00174037	0	0	0	0	0	0	0	0	0.00116356	0.0030927	0.00544899	0
SRR5559687	0	0	0	0	0	0	0	0	0	0	0	0	0	0.000777173	0	0	0	0	0.000640657	0	0	0	0	0	0	0.0033833	0	0	0	0	0	0	0	0	0	0	0.00286496	0	0	0	0	0	0	0	0	0.000118643	0.00131759	0.00133385	0
SRR5559492	0	0	0	0	0	0	0	0	0	0	0	0	0	0.000198624	0	0	0	0	0	0	0	0	0	0	0	0.00359951	0	0	0	0	0	0	0	0	0	0	0.00181595	0	0	0	0	0	0	0	0	0.00258073	0.00306409	0.0049671	0
SRR5559493	6.07981e-05	0	0	0	0	0	4.26006e-05	0	0	0	0	1.20884e-05	0	0	0	0	0	0	0.00252811	0	0	0	0	0	0	0.00515379	0	0	0	0	0	0	0	0	0	0	0	0	0	0	0	0	0	0	0	0.000450799	0.00385535	0.00104162	0
SRR5559490	0	0	0	0	0	0	0	0	0	0	0	2.22284e-05	0	0	0.00397092	0	0	0	0.0014617	0	0	0	0	0	0	0.00407522	0	0	0	0	0	0	0	0	0	0	0.00496055	0	0	0	0	0	0	0	0	0.000867714	0	0.00242237	0
SRR5559491	0	0	0	0	0	0	0	0	0	0	0	0	0	0.000365067	0.00504904	0	0	0	0.000964419	0	0	0	0	0	0	0.00311044	0	0	0	0	0	0	0	0	0	0	0.00147053	0	0	0	0	0	0	0	0	0.000201615	0.000508595	0.00098547	0
SRR5559496	0	0	0	0	0	0	0	0	0	0	0	0	0	0	0.00548926	0	0	0	0.0011606	0	0	0	0	0	0	0.00367406	0	0	0	0	0	0	0	0	0	0	0.00165071	0	0	0	0	0	0	0	0	0.00414871	0	0.00439643	0
SRR5559497	1.11459e-05	0	0	0	0	0	1.08445e-05	0	0	0	0	0	0	0.000517667	0.000232125	2.86048e-06	0	0	0.00217449	1.2074e-06	0	0	0	0	0	0.0066676	0	0	0	0	0	0	0	0	0	0	0.0094869	0	0	0	0	0	0	0	0	0.000689039	0.00154923	0.00806646	2.69295e-05
SRR5559494	0	0	0	0	0	0	0	0	0	0	0	0	0	0	0	0	0	0	0.00212713	0	0	0	0	0	0	0.00556056	0	0	0	0	0	0	0	0	0	0	0.00246904	0	0	0	0	0	0	0	0	0.000227217	0	0.000885509	0
SRR5559495	7.21996e-05	0	0	0	0	0	8.24916e-05	0	0	0	0	0	0	0	0	0	0	0	0.0016382	0	0	0	0	0	0	0.00246171	0	0	0	0	0	0	0	0	0	0	0.0016183	0	0	0	0	0	0	0	0	0.000502998	0.00481819	0.0179574	0
SRR5559488	0	0	0	0	0	0	0	0	0	0	0	0.00010704	0	0	0	0	0	0	0.0017876	0	0	0	0	0	0	0.00396453	0	0	0	0	0	0	0	0	0	0	0	0	0	0	0	0	0	0	0	0	8.12164e-05	0	0
SRR5559489	5.16825e-05	0	0	0	0	0	4.92062e-05	0	0	0	0	0	0	0.00618297	0	0	0	0	0.000117604	0	0	0	0	0	0	0.0017225	0	0	0	0	0	0	0	0	0	0	0	0	0	0	0	0	0	0	0	0	0	0	0
SRR5559580	0	0	0	0	0	0	0	0	0	0	0	0	0	0.0669803	0	0	0	0	0.00154863	0	0	0	0	0	0	0.00603389	0	0	0	0	0	0	0	0	0	0	0	0	0	0	0	0	0	0	0	0.000868263	0	0	0
SRR5559579	4.47063e-06	0	0	0	0	0	6.07801e-06	0	0	0	0	0	0	0.00331416	0	0	0	0	6.00236e-05	0	0	0	0	0	0	0.00146583	0	0	0	0	0	0	0	0	0	0	0	0	0	0	0	0	0	0	0	0.000220069	0	0	0
SRR5559582	0	0	0	0	0	0	0.000124988	0	0	0	0	0	0	0.00289054	0	0.000413552	0	0	0	0	0	0	0	0	0	0.00306024	0	0	0	0	0	0	0	0	0	0	0	0	0	0	0	0	0	0	0	0.000185638	0.00150408	0	0
SRR5559581	8.04988e-06	0	0	0	0	0	0.000101432	0	0	0	0	0	0	0.00461067	0	0	0	0	0	0	0	0	0	0	0	0.00327565	0	0	0	0	0	0	0	0	0	0	0.00335704	0	0	0	0	0	0	0	0	0	0	0.0164941	0
SRR5559584	5.68615e-05	0	0	0	0	0	0.000105675	0	0	0	0	0	0	0.0226355	0	0	0	0	0.000536307	0	0	0	0	0	0	0.003162	0	0	0	0	0	0	0	0	0	0	0.00943409	0	0	0	0	0	0	0	0	0.000290749	0.00152109	0.00254921	0
SRR5559583	3.64259e-05	0	0	0	0	0	9.10759e-05	0	0	0	0	0	0	0.00211595	0	0	0	0	6.11905e-05	0	0	0	0	0	0	0.00147654	0	0	0	0	0	0	0	0	0	0	0.0119949	0	0	0	0	0	0	0	0	0.00122039	0.00832112	0.00933741	3.60658e-05
SRR5559586	8.37885e-05	0	0	0	0	0	8.38218e-05	0	0	0	0	0	0	0	0	0	0	0	0.00219695	0	0	0	0	0	0	0.0065207	0	0	0	0	0	0	0	0	0	0	0	0	0	0	0	0	0	0	0	0	0	0	0
SRR5559585	1.73375e-05	0	0	0	0	0	2.1555e-05	0	0	0	0	0	0	0	0	0	0	0	0.00512241	0	0	0	0	0	0	0.0169283	0	0	0	0	0	0	0	0	0	0	0	0	0	0	0	0	0	0	0	0	0	0	0
SRR5559578	6.16433e-05	0	0	0	0	0	6.17417e-05	0	0	0	0	0	0	0	0	0	0	0	0.00361911	0	0	0	0	0	0	0.0106002	0	0	0	0	0	0	0	0	0	0	0	0	0	0	0	0	0	0	0	0.0105799	0.00940257	0.0166961	0.000174841
SRR5559577	8.48798e-05	0	0	0	0	0	8.6894e-05	0	0	0	0	0	0	0	0	0	0	0	0.00432121	0	0	0	0	0	0	0.0118761	0	0	0	0	0	0	0	0	0	0	0	0	0	0	0	0	0	0	0	0	0	0	0
SRR5559666	8.36548e-05	0	0	0	0	0	8.54162e-05	0	0	0	0	0	0	0	0	0	0	0	0	0	0	0	0	0	0	0.00446132	0	0	0	0	0	0	0	0	0	0	0	0	0	0	0	0	0	0	0	0	0	0	0
SRR5559667	0	0	0	0	0	0	0	0	0	0	0	0	0	0	0	0	0	0	0.00229315	0	0	0	0	0	0	0.0099615	0	0	0	0	0	0	0	0	0	0	0	0	0	0	0	0	0	0	0	0	0	0.00693889	0
SRR5559668	8.1897e-05	0	0	0	0	0	6.99987e-05	0	0	0	0	0	0	0	0	0	0	0	0.00419925	0	0	0	0	0	0	0.00857583	0	0	0	0	0	0	0	0	0	0	0	0	0	0	0	0	0	0	0	0.00349286	0	0	0
SRR5559669	6.2269e-05	0	0	0	0	0	6.13174e-05	0	0	0	0	0	0	0	0	0	0	0	0	0	0	0	0	0	0	0.018338	0	0	0	0	0	0	0	0	0	0	0	0	0	0	0	0	0	0	0	0	0	0	0
SRR5559670	0	0	0	0	0	0	0	0	0	0	0	0	0	0	0	0	0	0	0.00159369	0	0	0	0	0	0	0.00746131	0	0	0	0	0	0	0	0	0	0	0	0	0	0	0	0	0	0	0	0	0	0	0
SRR5559671	7.4971e-05	0	0	0	0	0	7.65793e-05	0	0	0	0	0	0	0	0	0	0	0	0.00115058	0	0	0	0	0	0	0.00858547	0	0	0	0	0	0	0	0	0	0	0	0	0	0	0	0	0	0	0	0.00136346	0	0	0
SRR5559672	5.04012e-05	0	0	0	0	0	4.44532e-05	0	0	0	0	0	0	0	0	0	0	0	0	0	0	0	0	0	0	0.00849714	0	0	0	0	0	0	0	0	0	0	0.00746115	0	0	0	0	0	0	0	0	0	0	0.0389385	0
SRR5559673	0	0	0	0	0	0	0	0	0	0	0	0	0	0	0	0	0	0	0.00121894	0	0	0	0	0	0	0.00861744	0	0	0	0	0	0	0	0	0	0	0	0	0	0	0	0	0	0	0	0.00498875	0.00621318	0.00631802	0
SRR5559674	0	0	0	0	0	0	0	0	0	0	0	0	0	0	0.0282257	0	0	0	0.0021464	0	0	0	0	0	0	0.00413203	0	0	0	0	0	0	0	0	0	0	0.0149728	0	0	0	0	0	0	0	0	0.000707089	0.0291518	0.0535875	0
SRR5559675	8.01666e-05	0	0	0	0	0	8.53807e-05	0	0	0	0	0	0	0	0	0	0	0	0.00252754	0	0	0	0	0	0	0.00802284	0	0	0	0	0	0	0	0	0	0	0	0	0	0	0	0	0	0	0	0	0	0	0
SRR5559397	2.51233e-05	0	0	0	0	0	2.69632e-05	0	0	0	0	0	0	0	0	0	0	0	0.000647734	0	0	0	0	0	0	0.00250473	0	0	0	0	0	0	0	0	0	0	0	0	0	0	0	0	0	0	0	0.00324184	0.00371351	0.000532569	0
SRR5559396	6.78239e-05	0	0	0	0	0	6.48321e-05	0	0	0	0	0	0	0	0	0	0	0	0.00228754	0	0	0	0	0	0	0.00741133	0	0	0	0	0	0	0	0	0	0	0	0	0	0	0	0	0	0	0	0	0.00408789	0	0
SRR5559395	1.55937e-05	0	0	0	0	0	1.83125e-05	0	0	0	0	0	0	0	0	0	0	0	0.00493171	0	0	0	0	0	0	0.0106085	0	0	0	0	0	0	0	0	0	0	0	0	0	0	0	0	0	0	0	0.00126613	0	0	0
SRR5559394	0	0	0	0	0	0	0	0	0	0	0	0	0	0	0	0	0	0	0.00272388	0	0	0	0	0	0	0.0116898	0	0	0	0	0	0	0	0	0	0	0	0	0	0	0	0	0	0	0	0	0	0	0
SRR5559393	8.06646e-05	0	0	0	0	0	0	0	0	0	0	0	0	0.00289779	0	0	0	0	0.00190645	0	0	0	0	0	0	0.00947159	0	0	0	0	0	0	0	0	0	0	0	0	0	0	0	0	0	0	0	0	0	0	0
SRR5559392	7.9252e-05	0	0	0	0	0	6.35625e-05	0	0	0	0	0	0	0	0	0	0	0	0.00140661	0	0	0	0	0	0	0.00407687	0	0	0	0	0	0	0	0	0	0	0	0	0	0	0	0	0	0	0	0	0	0	0
SRR5559391	0	0	0	0	0	0	0	0	0	0	0	0	0	0	0	0	0	0	0.0017231	0	0	0	0	0	0	0.00347171	0	0	0	0	0	0	0	0	0	0	0	0	0	0	0	0	0	0	0	0	0	0.011108	0
SRR5559390	7.45286e-05	0	0	0	0	0	8.53093e-05	0	0	0	0	0	0	0	0	0	0	0	0.00125278	0	0	0	0	0	0	0.00613142	0	0	0	0	0	0	0	0	0	0	0	0	0	0	0	0	0	0	0	0	0	0	0
SRR5559389	5.58913e-05	0	0	0	0	0	7.79883e-05	0	0	0	0	0	0	0	0	0	0	0	0	0	0	0	0	0	0	0.00634669	0	0	0	0	0	0	0	0	0	0	0	0	0	0	0	0	0	0	0	0	0.00234001	0	0
SRR5559388	7.41181e-05	0	0	0	0	0	7.93971e-05	0	0	0	0	0	0	0	0	0	0	0	0.0044459	0	0	0	0	0	0	0.0148297	0	0	0	0	0	0	0	0	0	0	0	0	0	0	0	0	0	0	0	0	0	0	0
SRR5559454	9.17497e-05	0	0	0	0	0	9.30502e-05	0	0	0	0	0	0	0	0	0	0	0	0.0098379	0	0	0	0	0	0	0.0130957	0	0	0	0	0	0	0	0	0	0	0	0	0	0	0	0	0	0	0	0	0.00720861	0	0
SRR5559455	7.43895e-05	0	0	0	0	0	8.26845e-05	0	0	0	0	0	0	0	0	0	0	0	0.0017724	0	0	0	0	0	0	0.00468369	0	0	0	0	0	0	0	0	0	0	0	0	0	0	0	0	0	0	0	0	0	0	0
SRR5559452	7.19418e-05	0	0	0	0	0	7.31616e-05	0	0	0	0	0	0	0	0	0	0	0	0.0018779	0	0	0	0	0	0	0.00713629	0	0	0	0	0	0	0	0	0	0	0	0	0	0	0	0	0	0	0	0.0013728	0.00622235	0	0
SRR5559453	0	0	0	0	0	0	0	0	0	0	0	0	0	0	0	0	0	0	0.00348479	0	0	0	0	0	0	0.00967755	0	0	0	0	0	0	0	0	0	0	0	0	0	0	0	0	0	0	0	0	0	0	0
SRR5559450	8.17374e-05	0	0	0	0	0	8.57281e-05	0	0	0	0	0	0	0	0	0	0	0	0.00331872	0	0	0	0	0	0	0.00803273	0	0	0	0	0	0	0	0	0	0	0	0	0	0	0	0	0	0	0	0	0.00301125	0	0
SRR5559451	7.59989e-05	0	0	0	0	0	8.63505e-05	0	0	0	0	0	0	0	0	0	0	0	0	0	0	0	0	0	0	0.00572056	0	0	0	0	0	0	0	0	0	0	0	0	0	0	0	0	0	0	0	0	0.00080716	0	0
SRR5559448	2.73421e-05	0	0	0	0	0	2.53589e-05	0	0	0	0	0	0	0	0	0	0	0	0.00247739	0	0	0	0	0	0	0.0108159	0	0	0	0	0	0	0	0	0	0	0	0	0	0	0	0	0	0	0	0	0.00909599	0	0
SRR5559449	9.98981e-05	0	0	0	0	0	0.000100386	0	0	0	0	0	0	0	0	0	0	0	0.00190505	0	0	0	0	0	0	0.00831822	0	0	0	0	0	0	0	0	0	0	0	0	0	0	0	0	0	0	0	0	0	0	0
SRR5559456	9.2385e-05	0	0	0	0	0	8.60183e-05	0	0	0	0	0	0	0	0	0	0	0	0	0	0	0	0	0	0	0.00282537	0	0	0	0	0	0	0	0	0	0	0	0	0	0	0	0	0	0	0	0	0	0	0
SRR5559457	6.15139e-05	0	0	0	0	0	6.31123e-05	0	0	0	0	0	0	0	0	0	0	0	0.00214416	0	0	0	0	0	0	0.00501372	0	0	0	0	0	0	0	0	0	0	0	0	0	0	0	0	0	0	0	0	3.13169e-05	0	0
SRR5559552	8.473e-05	0	0	0	0	0	8.29251e-05	0	0	0	0	0	0	0	0	0	0	0	0.00255284	0	0	0	0	0	0	0.00985917	0	0	0	0	0	0	0	0	0	0	0	0	0	0	0	0	0	0	0	0.00205237	0.00632853	0	0
SRR5559551	6.42611e-05	0	0	0	0	0	5.84798e-05	0	0	0	0	0	0	0	0	0	0	0	0.00385061	0	0	0	0	0	0	0.0116194	0	0	0	0	0	0	0	0	0	0	0.000176387	0	0	0	0	0	0	0	0	0.00010375	0	0.000759403	5.75652e-05
SRR6364958	0.000190623	0	0	0	0	0	0.000238213	0	0	0	0	0	0	0	0	0	0	0	0	0	0	0	0	0	0	0	0	0	0	0	0	0	0	0	0	0	0	0	0	0	0	0	0	0	0	0	0	0	0
SRR6364960	0.000141675	0	0	0	0	0	0.0001321	0	0	0	0	0	0	0	0	0	0	0	0	0	0	0	0	0	0	0	0	0	0	0	0	0	0	0	0	0	0	0	0	0	0	0	0	0	0	0	6.99091e-05	0	0
SRR6364959	8.32082e-05	0	0	0	0	0	9.97011e-05	0	0	0	0	0	0	0	0	0	0	0	0	0	0	0	0	0	0	0.0346709	0	0	0	0	0	0	0	0	0	0	0	0	0	0	0	0	0	0	0	0.011172	0.00402003	0	0
SRR6364954	0.00011929	0	0	0	0	0	0.000106439	0	0	0	0	0	0	0	0	0	0	0	0	0	0	0	0	0	0	0	0	0	0	0	0	0	0	0	0	0	0	0	0	0	0	0	0	0	0	0	0	0	0
SRR6364953	0	0	0	0	0	0	0	0	0	0	0	0	0	0	0.00568179	0	0	0	0.000711379	0	0	0	0	0	0	0.00708201	0	0	0	0	0	0	0	0	0	0	0.00656777	0	0	0	0	0	0	0	2.94338e-05	0.000156264	0.00328355	0.0157033	0
SRR6364956	0.000216209	0	0	0	0	0	0.000231295	0	0	0	0	0	0	0	0	0	0	0	0	0	0	0	0	0	0	0	0	0	0	0	0	0	0	0	0	0	0	0	0	0	0	0	0	0	0	0	0	0	0
SRR6364955	0.000181897	0	0	0	0	0	0.000176024	0	0	0	0	0	0	0	0	0	0	0	0	0	0	0	0	0	0	0	0	0	0	0	0	0	0	0	0	0	0	0	0	0	0	0	0	0	0	0	0	0	0
SRR6364962	0	0	0	0	0	0	0	0	0	0	0	0	0	0	0	0	0	0	0	0	0	0	0	0	0	0	0	0	0	0	0	0	0	0	0	0	0	0	0	0	0	0	0	0	0	0	0	0	0
SRR6364961	0	0	0	0	0	0	0	0	0	0	0	0	0	0	0	0	0	0	0	0	0	0	0	0	0	0	0	0	0	0	0	0	0	0	0	0	0	0	0	0	0	0	0	0	0	0	0.000201462	0	0
SRR6364970	0	0	0	0	0	0	0	0	0	0	0	0	0	0	0	0	0	0	0	0	0	0	0	0	0	0	0	0	0	0	0	0	0	0	0	0	0	0	0	0	0	0	0	0	0	0	0.000189641	0	0
SRR6364968	0	0	0	0	0	0	0	0	0	0	0	0	0	0	0	0	0	0	0	0	0	0	0	0	0	0	0	0	0	0	0	0	0	0	0	0	0	0	0	0	0	0	0	0	0	0	0.00014219	0	0
SRR6364967	0.000121436	0	0	0	0	0	0	0	0	0	0	0	0	0	0	0	0	0	0	0	0	0	0	0	0	0	0	0	0	0	0	0	0	0	0	0	0	0	0	0	0	0	0	0	0	0	0.000239471	0	0
SRR6364966	0	0	0	0	0	0	0	0	0	0	0	0	0	0	0	0	0	0	0	0	0	0	0	0	0	0	0	0	0	0	0	0	0	0	0	0	0	0	0	0	0	0	0	0	0	0	0.000201148	0	0
SRR6364969	0	0	0	0	0	0	0	0	0	0	0	0	0	0	0	0	0	0	0	0	0	0	0	0	0	0	0	0	0	0	0	0	0	0	0	0	0	0	0	0	0	0	0	0	0	0	0.000223598	0	0
SRR6364964	0	0	0	0	0	0	0	0	0	0	0	0	0	0	0	0	0	0	0	0	0	0	0	0	0	0	0	0	0	0	0	0	0	0	0	0	0	0	0	0	0	0	0	0	0	0	0.000229599	0	0
SRR6364963	0	0	0	0	0	0	0	0	0	0	0	0	0	0	0	0	0	0	0	0	0	0	0	0	0	0	0	0	0	0	0	0	0	0	0	0	0	0	0	0	0	0	0	0	0	0	0.000230133	0	0
SRR6364965	0	0	0	0	0	0	0	0	0	0	0	0	0	0	0	0	0	0	0	0	0	0	0	0	0	0	0	0	0	0	0	0	0	0	0	0	0	0	0	0	0	0	0	0	0	0	0.000209507	0	0
SRR6364972	0	0	0	0	0	0	0	0	0	0	0	0	0	0	0	0	0	0	0	0	0	0	0	0	0	0	0	0	0	0	0	0	0	0	0	0	0	0	0	0	0	0	0	0	0	0	0.000206924	0	0
SRR6364971	0	0	0	0	0	0	0	0	0	0	0	0	0	0	0	0	0	0	0	0	0	0	0	0	0	0	0	0	0	0	0	0	0	0	0	0	0	0	0	0	0	0	0	0	0	0	0.000206383	0	0
SRR6364981	0	0	0	0	0	0	0	0	0	0	0	0	0	0	0	0	0	0	0	0	0	0	0	0	0	0	0	0	0	0	0	0	0	0	0	0	0	0	0	0	0	0	0	0	0	0	0.00022639	0	0
SRR6364982	0	0	0	0	0	0	0	0	0	0	0	0	0	0	0	0	0	0	0	0	0	0	0	0	0	0	0	0	0	0	0	0	0	0	0	0	0	0	0	0	0	0	0	0	0	0	0.000374784	0	0
SRR6364979	0	0	0	0	0	0	0	0	0	0	0	0	0	0	0	0	0	0	0	0	0	0	0	0	0	0	0	0	0	0	0	0	0	0	0	0	0	0	0	0	0	0	0	0	0	0	0.000198947	0	0
ERR1749153	0	0	0	0	0	0	0	0.000809674	0	0	0	0	0	0	0	0	0	0	0.00263602	0	0	0	0	0	0	0.00453996	0	0	0	0	0	0	0	0	0	0	0	0	0	0	0	0	0	0	0	0.00361131	0	0.0140274	0.0046417
ERR1749154	0	0	0	0	0	0	0	0	0	0	0	0	0	0	0	0	0	0	0	0	0	0	0	0	0	0.0299819	0	0	0	0	0	0	0	0	0	0	0	0	0	0	0	0	0	0	0	0.000217498	0	0.00669979	0
ERR1749156	0	0	0	0	0	0	0	0	0	0	0	0	0	0	0	0	0	0	0	0	0	0	0	0	0	0.0226666	0	0	0	0	0	0	0	0	0	0	0	0	0	0	0	0	0	0	0	0	0.00554903	0	0
ERR1749157	0	0	0	0	0	0	0	0	0	0	0	0	0	0	0	0	0	0	0.00644699	0	0	0	0	0	0	0.0547808	0	0	0	0	0	0	0	0	0	0	0	0	0	0	0	0	0	0	0	0	0	0	0
ERR1749158	0	0	0	0	0	0	0	0.00142156	0	0	0	0	0	0	0.0159776	0	0	0	0.0020642	0	0	0	0	0	0	0.00828684	0	0	0	0	0	0	0	0	0	0	0	0	0	0	0	0	0	0	0	0.0033676	0.0101807	0	0
ERR1749159	0	0	0	0	0	0	0	0	0	0	0	0	0	0	0	0	0	0	0.00543957	0	0	0	0	0	0	0.0166943	0	0	0	0	0	0	0	0	0	0	0	0	0	0	0	0	0	0	0	0.00157241	0	0	0
ERR1749161	0.000108791	0	0	0	0	0	0	0	0	0	0	0	0	0	0	0	0	0	0	0	0	0	0	0	0	0.0609971	0	0	0	0	0	0	0	0	0	0	0.0056323	0	0	0	0	0	0	0	0	0.00315738	0.00758876	0.0153405	0.00309179
ERR1749162	0	0	0	0	0	0	0	0	0	0	0	0	0	0	0	0	0	0	0	0	0	0	0	0	0	0.00206901	0	0	0	0	0	0	0.00272507	0	0	0	0	0	0	0	0	0	0	0	0	0	0	0	0
ERR1749163	0	0	0	0	0	0	0	0	0	0	0	0	0	0.00164139	0	0	0	0	0.0061798	0	0	0	0	0	0	0.0234469	0	0	0	0	0	0	0	0	0	0	0	0	0	0	0	0	0	0	0	0	0.00427478	0	0.00347134
ERR1749164	0.000106923	0	0	0	0	0	0.00010714	0	0	0	0	0	0	0	0	0	0	0	0	0	0	0	0	0	0	0.0255087	0	0	0	0	0	0	0	0	0	0	0.00728709	0	0	0	0	0	0	0	0	0.00105761	0.00440254	0	0
ERR1749165	0.000122199	0	0	0	0	0	0.000136482	0.000511788	0	0	0	0	0	0	0	0	0	0	0	0	0	0	0	0	0	0	0	0	0	0	0	0	0	0	0	0	0	0	0	0	0	0	0	0	0	0.0014957	0	0.00683825	0
ERR1749166	0	0	0	0	0	0	0	0	0	0	0	0	0	0	0	0	0	0	0.0066779	0	0	0	0	0	0	0.0176456	0	0	0	0	0	0	0	0	0	0	0.00940937	0	0	0	0	0	0	0	0	0.00158374	0.00353445	0	0.00169345
ERR1749167	0.000128703	0	0	0	0	0	0.000122423	0	0	0	0	0	0	0	0	0	0	0	0.00832447	0	0	0	0	0	0	0.0115254	0	0	0	0	0	0	0	0	0	0	0	0	0	0	0	0	0	0	0	0	0.00586699	0	0
ERR1749168	4.28445e-05	0	0	0	0	0	4.49635e-05	0	0	0	0	0	0	0	0	0	0	0	0	0	0	0	0	0	0	0.0145064	0	0	0	0	0	0	0	0	0	0	0	0	0	0	0	0	0	0	0	0	0	0.0303059	0
ERR1749169	0.000146858	0	0	0	0	0	0.000137234	0	0	0	0	0	0	0	0	0	0	0	0.00241016	0	0	0	0	0	0	0.00536604	0	0	0	0	0	0	0	0	0	0	0	0	0	0	0	0	0	0	0	0.00294966	0.00736079	0	0
ERR1749170	0.000126593	0	0	0	0	0	0.000121462	0	0	0	0	0	0	0	0	0	0	0	0	0	0	0	0	0	0	0.00812489	0	0	0	0	0	0	0	0	0	0	0.0108306	0	0	0	0	0	0	0	0	0.00207983	0	0.0112303	0
ERR1749171	4.4024e-05	0	0	0	0	0	4.82413e-05	0	0	0	0	0	0	0	0.000934132	0	0	0	0.00213171	0	0	0	0	0	0	0.00229372	0	0	6.78511e-05	0	0	0	0	0	0	0	0.000724859	0	0	0	0	0	0	0	0	0.000237489	0.00266621	0.0149207	0.000195832
ERR1749172	0.000110391	0	0	0	0	0	0.000106912	0	0	0	0	0	0	0	0	0	0	0	0.00474077	0	0	0	0	0	0	0	0	0	0	0	0	0	0	0	0	0	0	0	0	0	0	0	0	0	0	0.00250364	0	0	0
ERR1749174	9.89677e-05	0	0	0	0	0	9.17283e-05	0	0	0	0	0	0	0	0	0	0	0	0.00145874	0	0	0	0	0	0	0.00788873	0	0	0	0	0	0	0	0	0	0	0	0	0	0	0	0	0	0	0	0	0	0.0132241	0
SRR8675994	0.000110401	0	0	0	0	0	2.26795e-05	0	0	0	0	0	0	0	0	0	0	0	0	0	0	0	0	0	0	0.0109856	0	0	0	0	0	0	0	0	0	0	0.00641705	0	0	0	0	0	0	0	0	0	0	0.0109431	0
SRR8675989	0.000147912	0	0	0	0	0	0.000152543	0	0	0	0	0	0	0	0	0	0	0	0	0	0	0	0	0	0	0	0	0	0	0	0	0	0	0	0	0	0	0	0	0	0	0	0	0	0	0.0289967	0	0	0
SRR8676096	0	0	0	0	0	0	0	0	0	0	0	0	0	0	0	0	0	0	0	0	0	0	0	0	0	0.0603259	0	0	0	0	0	0	0	0	0	0	0.035322	0	0	0	0	0	0	0	0	0	0.00404394	0.0634932	0
SRR8676056	0	0	0	0	0	0	0	0	0	0	0	0	0	0	0	0	0	0	0	0	0	0	0	0	0	0	0	0	0	0	0	0	0	0	0	0	0	0	0	0	0	0	0	0	0	0	0.00494078	0	0
SRR8676055	0.000107658	0	0	0	0	0	0.000105627	0	0	0	0	0	0	0	0	0	0	0	0	0	0	0	0	0	0	0.0438449	0	0	0	0	0	0	0	0	0	0	0.00399959	0	0	0	0	0	0	0	0	0	0.00308633	0.00491794	0
SRR8676053	0	0	0	0	0	0	0	0	0	0	0	0	0	0	0	0	0	0	0.0234241	0	0	0	0	0	0	0	0	0	0	0	0	0	0	0	0	0	0	0	0	0	0	0	0	0	0	0	0	0	0
SRR8676048	0	0	0	0	0	0	0	0	0	0	0	0	0	0	0	0	0	0	0	0	0	0	0	0	0	0	0	0	0	0	0	0	0	0	0	0	0	0	0	0	0	0	0	0	0	0	0.00136446	0	0
SRR8676018	0.000124776	0	0	0	0	0	0.000134231	0	0	0	0	0	0	0	0	0	0	0	0	0	0	0	0	0	0	0	0	0	0	0	0	0	0	0	0	0	0	0	0	0	0	0	0	0	0	0.018378	0.0126162	0.0876812	0
SRR8676019	0	0	0	0	0	0	0	0	0	0	0	0	0	0	0	0	0	0	0.0154274	0	0	0	0	0	0	0	0	0	0	0	0	0	0	0	0	0	0	0	0	0	0	0	0	0	0	0	0.00356694	0	0
SRR8676020	0	0	0	0	0	0	0	0	0	0	0	0.000436926	0	0.000978777	0.00284121	0.000136225	0	0	0.0121131	0	0	0	0	0	0	0.00218543	0	0	0	0	0	0	0	0	0	0	0.000944426	0	0	0	0	0	0	0	0	0.000563285	0.00111121	0.000316299	0
SRR8676022	0	0	0	0	0	0	0	0	0	0	0	0	0	0	0	0	0	0	0	0	0	0	0	0	0	0	0	0	0	0	0	0	0	0	0	0	0	0	0	0	0	0	0	0	0	0	0	0.11544	0
SRR8676037	0	0	0	0	0	0	0	0	0	0	0	0	0	0	0	0	0	0	0	0	0	0	0	0	0	0	0	0	0	0	0	0	0	0	0	0	0	0	0	0	0	0	0	0	0	0	0	0	0
SRR8676023	0	0	0	0	0	0	0	0	0	0	0	0	0	0	0	0	0	0	0	0	0	0	0	0	0	0	0	0	0	0	0	0	0	0	0	0	0	0	0	0	0	0	0	0	0	0	0.00770444	0	0
SRR8676024	0.000243884	0	0	0	0	0	0.000244622	0	0	0	0	0	0	0	0	0	0	0	0	0	0	0	0	0	0	0	0	0	0	0	0	0	0	0	0	0	0	0	0	0	0	0	0	0	0	0	0	0	0
SRR8676025	8.35789e-05	0	0	0	0	0	8.10382e-05	0	0	0	0	0	0	0	0	0	0	0	0	0	0	0	0	0	0	0.11542	0	0	0	0	0	0	0	0	0	0	0	0	0	0	0	0	0	0	0	0	0.00250373	0.00825627	0
SRR8676027	0	0	0	0	0	0	0	0	0	0	0	0	0	0	0	0	0	0	0	0	0	0	0	0	0	0	0	0	0	0	0	0	0	0	0	0	0	0	0	0	0	0	0	0	0	0.0113637	0	0	0
SRR8676111	0	0	0	0	0	0	0	0	0	0	0	0	0	0	0	0	0	0	0	0	0	0	0	0	0	0	0	0	0	0	0	0	0	0	0	0	0	0	0	0	0	0	0	0	0	0	0	0.0578624	0
SRR8676110	0	0	0	0	0	0	0	0	0	0	0	0	0	0	0	0	0	0	0	0	0	0	0	0	0	0	0	0	0	0	0	0	0	0	0	0	0	0	0	0	0	0	0	0	0	0.0178808	0	0.0404347	0
SRR8676113	6.74862e-05	0	0	0	0	0	6.59723e-05	0	0	0	0	0	0	0	0	0	0	0	0	0	0	0	0	0	0	0.16198	0	0	0	0	0	0	0	0	0	0	0	0	0	0	0	0	0	0	0	0	0	0	0
SRR8676115	0.000146084	0	0	0	0	0	0.000127233	0	0	0	0	0	0	0	0	0	0	0	0	0	0	0	0	0	0	0	0	0	0	0	0	0	0	0	0	0	0	0	0	0	0	0	0	0	0	0	0.0103455	0	0
SRR8676116	0	0	0	0	0	0	0	0	0	0	0	0	0	0	0	0	0	0	0	0	0	0	0	0	0	0.00287348	0	0	0	0	0	0	0	0	0	0	0.0321566	0	0	0	0	0	0	0	0	0.000467796	7.06349e-06	0.0134113	0
SRR8676082	0	0	0	0	0	0	0	0	0	0	0	0	0	0	0	0	0	0	0	0	0	0	0	0	0	0.0962299	0	0	0	0	0	0	0	0	0	0	0	0	0	0	0	0	0	0	0	0	0	0	0.00793454
SRR8676039	0.000183956	0	0	0	0	0	0.000207244	0	0	0	0	0	0	0	0	0	0	0	0	0	0	0	0	0	0	0	0	0	0	0	0	0	0	0	0	0	0	0	0	0	0	0	0	0	0	0	0	0	0
SRR8676087	0	0	0	0	0	0	0	0	0	0	0	0	0	0	0	0	0	0	0	0	0	0	0	0	0	0	0	0	0	0	0	0	0	0	0	0	0	0	0	0	0	0	0	0	0	0	0	0.027603	0
SRR8676084	0.000144641	0	0	0	0	0	0.000121091	0	0	0	0	0	0	0	0	0	0	0	0.00843074	0	0	0	0	0	0	0	0	0	0	0	0	0	0	0	0	0	0	0	0	0	0	0	0	0	0	0.0135634	0	0	0
SRR8676085	0.000116977	0	0	0	0	0	1.54845e-05	0	0	0	0	0	0	0	0	0	0	0	0	0	0	0	0	0	0	0	0	0	0	0	0	0	0	0	0	0	0	0	0	0	0	0	0	0	0	0	0.00995351	0.0189098	0
SRR8676079	0	0	0	0	0	0	0	0	0	0	0	0	0	0.0343637	0	0	0	0	0.00365683	0	0	0	0	0	0	0	0	0	0	0	0	0	0	0	0	0	0	0	0	0	0	0	0	0	0	0.00234868	0.0033708	0.0235994	0.0025888
SRR8676041	0.00017313	0	0	0	0	0	0.000209593	0	0	0	0	0	0	0	0	0	0	0	0	0	0	0	0	0	0	0	0	0	0	0	0	0	0	0	0	0	0	0	0	0	0	0	0	0	0	0	0	0	0
SRR8676042	0	0	0	0	0	0	0	0	0	0	0	0	0	0	0	0	0	0	0	0	0	0	0	0	0	0	0	0	0	0	0	0	0	0	0	0	0	0	0	0	0	0	0	0	0	0	0	0	0
SRR8676035	0	0	0	0	0	0	0	0	0	0	0	0	0	0	0	0	0	0	0	0	0	0	0	0	0	0	0	0	0	0	0	0	0	0	0	0	0	0	0	0	0	0	0	0	0	0	0	0	0
SRR8676073	0.000127019	0	0	0	0	0	0.000179828	0	0	0	0	0	0	0	0	0	0	0	0	0	0	0	0	0	0	0	0	0	0	0	0	0	0	0	0	0	0	0	0	0	0	0	0	0	0	0	0	0	0
SRR8676069	0	0	0	0	0	0	0	0	0	0	0	0	0	0	0	0	0	0	0	0	0	0	0	0	0	0	0	0	0	0	0	0	0	0	0	0	0	0	0	0	0	0	0	0	0	0	0	0	0
SRR8676068	0.000171735	0	0	0	0	0	0.000156345	0	0	0	0	0	0	0	0	0	0	0	0	0	0	0	0	0	0	0	0	0	0	0	0	0	0	0	0	0	0	0	0	0	0	0	0	0	0	0	0	0.0160298	0
SRR8676071	0.000242615	0	0	0	0	0	0.000238058	0	0	0	0	0	0	0	0	0	0	0	0	0	0	0	0	0	0	0	0	0	0	0	0	0	0	0	0	0	0	0	0	0	0	0	0	0	0	0	0	0	0
SRR8676077	0.000196742	0	0	0	0	0	0.000168748	0	0	0	0	0	0	0	0	0	0	0	0	0	0	0	0	0	0	0	0	0	0	0	0	0	0	0	0	0	0	0	0	0	0	0	0	0	0	0	0	0	0
SRR8676076	0	0	0	0	0	0	0	0	0	0	0	0	0	0	0	0	0	0	0	0	0	0	0	0	0	0	0	0	0	0	0	0	0	0	0	0	0	0	0	0	0	0	0	0	0	0	0	0	0
SRR8676104	4.50942e-05	0	0	0	0	0	4.33432e-05	0	0	0	0	0	0	0	0	0	0	0	0	0	0	0	0	0	0	0	0	0	0	0	0	0	0	0	0	0	0	0	0	0	0	0	0	0	0	0	0	0	0
SRR8676105	0.000145243	0	0	0	0	0	0.000130706	0	0	0	0	0	0	0	0	0	0	0	0	0	0	0	0	0	0	0	0	0	0	0	0	0	0	0	0	0	0	0	0	0	0	0	0	0	0	0	0	0	0
SRR8676103	0	0	0	0	0	0	0	0	0	0	0	0	0	0	0	0	0	0	0.00954609	0	0	0	0	0	0	0	0	0	0	0	0	0	0	0	0	0	0	0	0	0	0	0	0	0	0	0	0	0	0
SRR8676100	0.000147667	0	0	0	0	0	0.000132324	0	0	0	0	0	0	0	0	0	0	0	0	0	0	0	0	0	0	0	0	0	0	0	0	0	0	0	0	0	0	0	0	0	0	0	0	0	0	0	0	0	0
SRR8676098	0	0	0	0	0	0	0	0	0	0	0	0	0	0	0	0	0	0	0	0	0	0	0	0	0	0	0	0	0	0	0	0	0	0	0	0	0	0	0	0	0	0	0	0	0	0	0	0	0
SRR8676106	0.000227678	0	0	0	0	0	0.000212246	0	0	0	0	0	0	0	0	0	0	0	0	0	0	0	0	0	0	0	0	0	0	0	0	0	0	0	0	0	0	0	0	0	0	0	0	0	0	0	0	0	0
SRR8675997	0	0	0	0	0	0	0	0	0	0	0	0	0	0	0	0	0	0	0	0	0	0	0	0	0	0	0	0	0	0	0	0	0	0	0	0	0	0	0	0	0	0	0	0	0	0	0.0228576	0	0
SRR8675981	8.50263e-05	0	0	0	0	0	9.58534e-05	0	0	0	0	0	0	0	0.00251131	0	0	0	0.000850844	0	0	0	0	0	0	0.00146749	0	0	0	0	0	0	0	0	0	0	0.0504028	0	0	0	4.4004e-05	0	0	0	7.26934e-05	2.29199e-05	0.000336671	0.00189948	0
SRR8675978	5.47604e-05	0	0	0	0	0	6.00197e-05	0	0	0	0	0	0	0	0.0153311	0	0	0	0.000798004	0	0	0	0	0	0	0.00431231	0	0	0	0	0	0	0	0	8.95047e-06	0	0.00168002	0	0	0	0	0	0	0	0	0.000159078	0.00208833	0.00290693	0
SRR8675985	0.000145492	0	0	0	0	0	0.000142907	0	0	0	0	0	0	0	0	0	0	0	0	0	0	0	0	0	0	0	0	0	0	0	0	0	0	0	0	0	0	0	0	0	0	0	0	0	0	0	0	0	0
SRR8675984	0.000157163	0	0	0	0	0	0.000119675	0	0	0	0	0	0	0	0	0	0	0	0	0	0	0	0	0	0	0	0	0	0	0	0	0	0	0	0	0	0	0	0	0	0	0	0	0	0	0	0	0	0
SRR8675983	7.57127e-05	0	0	0	0	0	7.48885e-05	0	0	0	0	0	0	0	0	0	0	0	0	0	0	0	0	0	0	0	0	0	0	0	0	0	0	0	0	0	0	0	0	0	0	0	0	0	0	0	0	0	0
SRR8675982	0.000158399	0	0	0	0	0	0.000168351	0	0	0	0	0	0	0	0	0	0	0	0	0	0	0	0	0	0	0	0	0	0	0	0	0	0	0	0	0	0	0	0	0	0	0	0	0	0	0	0	0	0
SRR8675987	9.46144e-05	0	0	0	0	0	0.000100178	0	0	0	0	0	0	0	0	0	0	0	0	0	0	0	0	0	0	0	0	0	0	0	0	0	0	0	0	0	0	0	0	0	0	0	0	0	0	0	0	0	0
SRR8675990	0.000143852	0	0	0	0	0	0.000129664	0	0	0	0	0	0	0	0	0	0	0	0	0	0	0	0	0	0	0	0	0	0	0	0	0	0	0	0	0	0	0	0	0	0	0	0	0	0	0	0	0	0
SRR8675986	0	0	0	0	0	0	0	0	0	0	0	0	0	0	0	0	0	0	0	0	0	0	0	0	0	0	0	0	0	0	0	0	0	0	0	0	0	0	0	0	0	0	0	0	0	0	0	0	0
SRR8676004	4.95784e-05	0	0	0	0	0	0.00014593	0	0	0	0	0	0	0	0	0	0	0	0	0	0	0	0	0	0	0	0	0	0	0	0	0	0	0	0	0	0	0	0	0	0	0	0	0	0	0	0	0	0
SRR8676005	0.000102697	0	0	0	0	0	0.000101505	0	0	0	0	0	0	0	0	0	0	0	0	0	0	0	0	0	0	0	0	0	0	0	0	0	0	0	0	0	0	0	0	0	0	0	0	0	0	0	0	0	0
SRR8676007	8.68069e-05	0	0	0	0	0	0.000115695	0	0	0	0	0	0	0	0	0	0	0	0	0	0	0	0	0	0	0	0	0	0	0	0	0	0	0	0	0	0	0	0	0	0	0	0	0	0	0	0.0197496	0	0
SRR8676001	0.00016336	0	0	0	0	0	0.000142967	0	0	0	0	0	0	0	0	0	0	0	0	0	0	0	0	0	0	0	0	0	0	0	0	0	0	0	0	0	0	0	0	0	0	0	0	0	0	0	0.0128762	0	0
SRR8676002	0	0	0	0	0	0	0	0	0	0	0	0	0	0	0	0	0	0	0	0	0	0	0	0	0	0	0	0	0	0	0	0	0	0	0	0	0	0	0	0	0	0	0	0	0	0	0	0	0
SRR8675998	0	0	0	0	0	0	0	0	0	0	0	0	0	0	0	0	0	0	0	0	0	0	0	0	0	0	0	0	0	0	0	0	0	0	0	0	0	0	0	0	0	0	0	0	0	0	0	0.011905	0
SRR8676011	0.000146582	0	0	0	0	0	0.000133736	0	0	0	0	0	0	0	0	0	0	0	0	0	0	0	0	0	0	0	0	0	0	0	0	0	0	0	0	0	0	0	0	0	0	0	0	0	0	0	0	0	0
SRR8676016	0	0	0	0	0	0	0	0	0	0	0	0	0	0	0	0	0	0	0.00424823	0	0	0	0	0	0	0	0	0	0	0	0	0	0	0	0	0	0.018668	0	0	0	0	0	0	0	0	0	0.00698838	0	0
SRR8676028	0	0	0	0	0	0	0	0	0	0	0	0	0	0	0	0	0	0	0	0	0	0	0	0	0	0	0	0	0	0	0	0	0	0	0	0	0	0	0	0	0	0	0	0	0	0	0.00721225	0	0
SRR8676029	0.000128163	0	0	0	0	0	0.000125293	0	0	0	0	0	0	0	0	0	0	0	0	0	0	0	0	0	0	0	0	0	0	0	0	0	0	0	0	0	0	0	0	0	0	0	0	0	0	0	0	0	0
SRR8676044	0	0	0	0	0	0	0	0	0	0	0	0	0	0	0	0	0	0	0	0	0	0	0	0	0	0	0	0	0	0	0	0	0	0	0	0	0	0	0	0	0	0	0	0	0	0	0	0.0801096	0
SRR8676030	0	0	0	0	0	0	0	0	0	0	0	0	0	0	0.0472871	0	0	0	0	0	0	0	0	0	0	0	0	0	0	0	0	0	0	0	0	0	0	0	0	0	0	0	0	0	0	0	0	0	0
SRR8675993	0.000182801	0	0	0	0	0	0.000149205	0	0	0	0	0	0	0	0	0	0	0	0	0	0	0	0	0	0	0	0	0	0	0	0	0	0	0	0	0	0	0	0	0	0	0	0	0	0	0	0	0	0
SRR8676031	0	0	0	0	0	0	0	0	0	0	0	0	0	0	0.00521899	0	0	0	0.000990606	0	0	0	0	0	0	0.00249573	0	0	0	0	0	0	0	0	0	0	0.00206429	0	0	0	0	0	0	0	0	8.14945e-05	0.000431874	0	0.000331112
SRR8676065	1.99571e-05	0	0	0	0	0	1.8364e-05	0	0	0	0	0	0	0	0	0	0	0	0.0262305	0	0	0	0	0	0	0	0	0	0	0	0	0	0	0	0	0	0.00110924	0	0	0	0	0	0	0	0	0.00330297	0	0.0363735	0
SRR8676063	0.000181694	0	0	0	0	0	0.000177462	0	0	0	0	0	0	0	0	0	0	0	0	0	0	0	0	0	0	0	0	0	0	0	0	0	0	0	0	0	0	0	0	0	0	0	0	0	0	0	0	0	0
SRR8676062	0.000148597	0	0	0	0	0	0.000189674	0	0	0	0	0	0	0	0	0	0	0	0	0	0	0	0	0	0	0	0	0	0	0	0	0	0	0	0	0	0	0	0	0	0	0	0	0	0	0	0	0	0
SRR8676061	0.000138732	0	0	0	0	0	0.000165924	0	0	0	0	0	0	0	0	0	0	0	0	0	0	0	0	0	0	0	0	0	0	0	0	0	0	0	0	0	0	0	0	0	0	0	0	0	0	0	0	0	0
SRR8676060	0.000149963	0	0	0	0	0	0.000134739	0	0	0	0	0	0	0	0	0	0	0	0	0	0	0	0	0	0	0	0	0	0	0	0	0	0	0	0	0	0	0	0	0	0	0	0	0	0	0	0	0	0
SRR8676059	0.000135095	0	0	0	0	0	0.000118326	0	0	0	0	0	0	0	0	0	0	0	0	0	0	0	0	0	0	0	0	0	0	0	0	0	0	0	0	0	0	0	0	0	0	0	0	0	0	0	0	0	0
SRR8676058	0	0	0	0	0	0	0	0	0	0	0	0	0	0	0	0	0	0	0.0977999	0	0	0	0	0	0	0	0	0	0	0	0	0	0	0	0	0	0	0	0	0	0	0	0	0	0	0	0	0	0
SRR8675988	0	0	0	0	0	0	0.000135963	0	0	0	0	0	0	0	0	0	0	0	0	0	0	0	0	0	0	0	0	0	0	0	0	0	0	0	0	0	0	0	0	0	0	0	0	0	0	0	0	0	0
SRR8676057	0.000106446	0	0	0	0	0	0.0001059	0	0	0	0	0	0	0	0	0	0	0	0	0	0	0	0	0	0	0	0	0	0	0	0	0	0	0	0	0	0	0	0	0	0	0	0	0	0	0	0	0	0
SRR8676067	0.000115696	0	0	0	0	0	0.000125479	0	0	0	0	0	0	0	0	0	0	0	0	0	0	0	0	0	0	0.0580512	0	0	0	0	0	0	0	0	0	0	0	0	0	0	0	0	0	0	0	0	0.00752009	0	0
SRR8676066	0.000121666	0	0	0	0	0	0.000136179	0	0	0	0	0	0	0	0	0	0	0	0	0	0	0	0	0	0	0	0	0	0	0	0	0	0	0	0	0	0	0	0	0	0	0	0	0	0	0	0.00393887	0	0
SRR8676088	0.000126571	0	0	0	0	0	0.000109863	0	0	0	0	0	0	0	0	0	0	0	0	0	0	0	0	0	0	0	0	0	0	0	0	0	0	0	0	0	0.0176182	0	0	0	0	0	0	0	0	0	0	0	0
SRR8676091	0	0	0	0	0	0	0	0	0	0	0	0	0	0	0	0	0	0	0	0	0	0	0	0	0	0	0	0	0	0	0	0	0	0	0	0	0.0298905	0	0	0	0	0	0	0	0	0	0	0.026217	0
SRR8676092	0.000104923	0	0	0	0	0	0.000103835	0	0	0	0	0	0	0	0	0	0	0	0	0	0	0	0	0	0	0	0	0	0	0	0	0	0	0	0	0	0	0	0	0	0	0	0	0	0	0	0	0.00926817	0
SRR8676095	0	0	0	0	0	0	0	0	0	0	0	0	0	0	0	0	0	0	0	0	0	0	0	0	0	0	0	0	0	0	0	0	0	0	0	0	0.0702584	0	0	0	0	0	0	0	0	0.0117348	0.0144255	0.0968775	0
SRR8676097	0	0	0	0	0	0	0	0	0	0	0	0	0	0	0	0	0	0	0	0	0	0	0	0	0	0.0284562	0	0	0	0	0	0	0	0	0	0	0	0	0	0	0	0	0	0	0	0	0	0.0159699	0
SRR8676054	0	0	0	0	0	0	0	0	0	0	0	0	0	0	0	0	0	0	0	0	0	0	0	0	0	0.00266753	0	0	0	0	0	0	0	0	0	0	0	0	0	0	0	0	0	0	0	0	0	0	0
SRR8676052	0	0	0	0	0	0	0	0	0	0	0	0	0	0	0	0	0	0	0	0	0	0	0	0	0	0	0	0	0	0	0	0	0	0	0	0.00107598	0	0	0	0	0	0	0	0	0	0	0	0.0130001	0
SRR8676051	0	0	0	0	0	0	0	0	0	0	0	0	0	0	0	0	0	0	0	0	0	0	0	0	0	0	0	0	0	0	0	0	0	0	0	0	0	0	0	0	0	0	0	0	0	0.00759878	0.0160086	0	0
SRR8676036	0	0	0	0	0	0	0	0	0	0	0	0	0	0	0	0	0	0	0	0	0	0	0	0	0	0	0	0	0	0	0	0	0	0	0	0	0	0	0	0	0	0	0	0	0	0	0.0001432	0	0
SRR8676050	0	0	0	0	0	0	0	0.00562429	0	0	0	0	0	0	0	0	0	0	0	0	0	0	0	0	0	0	0	0	0	0	0	0	0	0	0	0	0.00722647	0	0	0	0	0	0	0	0	0	0	0.0253289	0
SRR8676049	0	0	0	0	0	0	0	0	0	0	0	0	0	0	0	0	0	0	0.0133829	0	0	0	0	0	0	0	0	0	0	0	0	0	0	0	0	0	0	0	0	0	0	0	0	0	0	0	0.000127597	0	0
SRR8676047	0	0	0	0	0	0	0	0	0	0	0	0	0	0	0	0	0	0	0	0	0	0	0	0	0	0	0	0	0	0	0	0	0	0	0	0	0.0119443	0	0	0	0	0	0	0	0	0	0.00773344	0	0
SRR8676021	0	0	0	0	0	0	0	0	0	0	0	0	0	0	0	0	0	0	0	0	0	0	0	0	0	0	0	0	0	0	0	0	0	0	0	0	0	0	0	0	0	0	0	0	0	0	0.00577735	0	0
SRR8676026	0	0	0	0	0	0	0	0	0	0	0	0	0	0	0	0	0	0	0	0	0	0	0	0	0	0	0	0	0	0	0	0	0	0	0	0	0	0	0	0	0	0	0	0	0	0	0.00212892	0	0
SRR8676112	0	0	0	0	0	0	0	0	0	0	0	0	0	0	0	0	0	0	0	0	0	0	0	0	0	0	0	0	0	0	0.00406505	0.00507803	0	0	0	0	0	0	0	0	0	0	0	0	0	0	0.0018079	0.0269548	0
SRR8676038	0	0	0	0	0	0	0	0	0	0	0	0	0	0	0	0	0	0	0	0	0	0	0	0	0	0	0	0	0	0	0	0	0	0	0	0	0	0	0	0	0	0	0	0	0	0	0.000145598	0	0
SRR8676114	0	0	0	0	0	0	0	0	0	0	0	0	0	0	0	0	0	0	0	0	0	0	0	0	0	0.0458045	0.00170189	0	0	0	0	0	0	0	0	0	0	0	0	0	0	0	0	0	0	0	0.00450148	0.0108884	0
SRR8676117	0	0	0	0	0	0	0	0	0	0	0	0	0	0	0	0	0	0	0	0	0	0	0	0	0	0	0	0	0	0	0	0	0	0	0	0	0	0	0	0	0	0	0	0	0	0	0	0.0428137	0
SRR8676109	0	0	0	0	0	0	0	0	0	0	0	0	0	0	0	0	0	0	0	0	0	0	0	0	0	0	0	0	0	0	0	0	0	0	0	0	0	0	0	0	0	0	0	0	0	0	0.00870879	0.025676	0
SRR8676108	0	0	0	0	0	0	0	0	0	0	0	0	0	0	0	0	0	0	0	0	0	0	0	0	0	0	0	0	0	0	0	0	0	0	0	0	0.0165964	0	0	0	0	0	0	0	0	0	0.00875327	0.00450954	0
SRR8676083	0	0	0	0	0	0	0	0	0	0	0	0	0	0	0	0	0	0	0	0	0	0	0	0	0	0	0	0	0	0	0	0	0	0	0	0	0	0	0	0	0	0	0	0	0	0	0	0.00372218	0
SRR8676080	0	0	0	0	0	0	0	0	0	0	0	0	0	0	0	0	0	0	0	0	0	0	0	0	0	0.03808	0	0	0	0	0	0	0	0	0	0	0	0	0	0	0	0	0	0	0	0	0.0188095	0	0
SRR8676081	0	0	0	0	0	0	0	0	0	0	0	0	0	0	0	0	0	0	0	0	0	0	0	0	0	0	0	0	0	0	0	0	0	0	0	0	0.01278	0	0	0	0	0	0	0	0	0	0.0013714	0.0541755	0
SRR8676086	0	0	0	0	0	0	0	0	0	0	0	0	0	0	0	0	0	0	0.0243326	0	0	0	0	0	0	0	0	0	0	0	0	0	0	0	0	0	0.0356961	0	0	0	0	0	0	0	0	0	0	0	0
SRR8676078	0	0	0	0	0	0	0	0	0	0	0	0	0	0	0	0	0	0	0	0	0	0	0	0	0	0.0839304	0	0	0	0	0	0	0	0	0	0	0	0	0	0	0	0	0	0	0	0	0	0	0
SRR8676040	0	0	0	0	0	0	0	0	0	0	0	0	0	0	0	0	0	0	0	0	0	0	0	0	0	0	0	0	0	0	0	0	0	0	0	0	0	0	0	0	0	0	0	0	0	0	0.000127769	0	0
SRR8676043	0	0	0	0	0	0	0	0	0	0	0	0	0	0	0	0	0	0	0	0	0	0	0	0	0	0.031626	0	0	0	0	0	0	0	0	0	0	0.0184738	0	0	0	0	0	0	0	0	0	0	0.0315036	0
SRR8676034	0	0	0	0	0	0	0.000185871	0	0	0	0	0	0	0	0	0	0	0	0	0	0	0	0	0	0	0	0	0	0	0	0	0	0	0	0	0	0	0	0	0	0	0	0	0	0	0	0.00020235	0	0
SRR8675995	0	0	0	0	0	0	0	0	0	0	0	0	0	0	0	0	0	0	0	0	0	0	0	0	0	0	0	0	0	0	0	0	0	0	0	0	0	0	0	0	0	0	0	0	0	0	0.000162935	0	0
SRR8676072	0	0	0	0	0	0	0	0	0	0	0	6.98545e-05	0	0	0	0	0	0	0.00110137	0	0	0	0	0	0	0.00258148	0	0	0	0	0	0	0	0	0	0	0	0	0	0	0	0	0	0	0	0	0	0	0
SRR8676075	0	0	0	0	0	0	0	0	0	0	0	0	0	0	0	0	0	0	0	0	0	0	0	0	0	0	0	0	0	0	0	0	0	0	0	0	0	0	0	0	0	0	0	0	0	0	0	0	0
SRR8676074	0	0	0	0	0	0	0	0	0	0	0	0	0	0	0	0	0	0	0	0	0	0	0	0	0	0	0	0	0	0	0	0	0	0	0	0	0	0	0	0	0	0	0	0	0	0	0.000184938	0	0
SRR8676070	0	0	0	0	0	0	0	0	0	0	0	0	0	0	0	0	0	0	0	0	0	0	0	0	0	0	0	0	0	0	0	0	0	0	0	0	0	0	0	0	0	0	0	0	0	0	0	0	0
SRR8675996	0	0	0	0	0	0	0	0	0	0	0	0	0	0	0	0	0	0	0	0	0	0	0	0	0	0	0	0	0	0	0	0	0	0	0	0	0	0	0	0	0	0	0	0	0	0	0.000194029	0	0
SRR8676102	0	0	0	0	0	0	0	0	0	0	0	0	0	0	0	0	0	0	0	0	0	0	0	0	0	0	0	0	0	0	0	0	0	0	0	0	0	0	0	0	0	0	0	0	0	0	0	0	0
SRR8676101	0	0	0	0	0	0	0	0	0	0	0	0	0	0	0	0	0	0	0	0	0	0	0	0	0	0	0	0	0	0	0	0	0	0	0	0	0	0	0	0	0	0	0	0	0	0	0	0	0
SRR8676099	0	0	0	0	0	0	0	0	0	0	0	0	0	0	0	0	0	0	0	0	0	0	0	0	0	0	0	0	0	0	0	0	0	0	0	0	0	0	0	0	0	0	0	0	0	0	0.000155617	0	0
SRR8676107	0	0	0	0	0	0	0	0	0	0	0	0	0	0	0	0	0	0	0	0	0	0	0	0	0	0	0	0	0	0	0	0	0	0	0	0	0	0	0	0	0	0	0	0	0	0	0	0	0
SRR8675980	0	0	0	0	0	0	0	0	0	0	0	0	0	0	0	0	0	0	0	0	0	0	0	0	0	0	0	0	0	0	0	0	0	0	0	0	0	0	0	0	0	0	0	0	0	0	0.000148309	0	0
SRR8675979	0	0	0	0	0	0	0	0	0	0	0	0	0	0	0	0	0	0	0	0	0	0	0	0	0	0	0	0	0	0	0	0	0	0	0	0	0	0	0	0	0	0	0	0	0	0	0.000149149	0	0
SRR8676006	2.4169e-05	0	0	0	0	0	2.45906e-05	0	0	0	0	0	0	1.40376e-05	0.000920304	0	0	0	0.000433449	0	0	2.0391e-06	2.24106e-05	0	0	0.00485414	0	0	0	0	0	0	0	0	0	0	5.68984e-05	0	0	0	0	0	0	0	0	0	0.000101456	1.51559e-05	0
SRR8676000	0	0	0	0	0	0	0	0	0	0	0	0	0	0	0	0	0	0	0	0	0	0	0	0	0	0.0675016	0	0	0	0	0	0	0	0	0	0	0	0	0	0	0	0	0	0	0	0	0	0.0249193	0
SRR8676003	0	0	0	0	0	0	0	0	0	0	0	0	0	0	0	0	0	0	0	0	0	0	0	0	0	0	0	0	0	0	0	0	0	0	0	0	0	0	0	0	0	0	0	0	0	0.0500472	0.000159374	0	0
SRR8675991	0	0	0	0	0	0	0	0	0	0	0	0	0	0	0	0	0	0	0	0	0	0	0	0	0	0	0	0	0	0	0	0	0	0	0	0	0	0	0	0	0	0	0	0	0	0	0	0	0
SRR8675999	0	0	0	0	0	0	0	0	0	0	0	0	0	0	0	0	0	0	0	0	0	0	0	0	0	0	0	0	0	0	0	0	0	0	0	0	0	0	0	0	0	0	0	0	0	0	0	0	0
SRR8676010	0	0	0	0	0	0	0	0	0	0	0	0	0	0	0	0	0	0	0	0	0	0	0	0	0	0	0	0	0	0	0	0	0	0	0	0	0	0	0	0	0	0	0	0	0	0	0.000205686	0	0
SRR8676013	0	0	0	0	0	0	0	0	0	0	0	0	0	0	0	0	0	0	0	0	0	0	0	0	0	0	0	0	0	0	0	0	0	0	0	0	0	0	0	0	0	0	0	0	0	0	0.000130165	0	0
SRR8676012	0	0	0	0	0	0	0	0	0	0	0	0	0	0	0	0	0	0	0	0	0	0	0	0	0	0	0	0	0	0	0	0	0	0	0	0	0	0	0	0	0	0	0	0	0	0	0.000218447	0	0
SRR8676015	0	0	0	0	0	0	0	0	0	0	0	0	0	0	0	0	0	0	0.00437796	0	0	0	0	0	0	0	0	0	0	0	0	0	0	0	0	0	0	0	0	0	0	0	0	0	0	0	0	0	0
SRR8676014	8.51692e-06	0	0	0	0	0	8.24839e-06	0	0	0	0	0	0	0	0	0	0	0	0	0	0	0	0	0	0	0	0	0	0	0	0	0	0	0	0	0	0	0	0	0	0	0	0	0	0	0	0.00210059	0	0
SRR8676017	0	0	0	0	0	0	0	0	0	0	0	0	0	0	0	0	0	0	0	0	0	0	0	0	0	0	0	0	0	0	0	0	0	0	0	0	0	0	0	0	0	0	0	0	0	0	0	0	0
SRR8675992	0	0	0	0	0	0	0	0	0	0	0	0	0	0	0	0	0	0	0	0	0	0	0	0	0	0	0	0	0	0	0	0	0	0	0	0	0	0	0	0	0	0	0	0	0	0	0.00014647	0	0
SRR8676009	0	0	0	0	0	0	0	0	0	0	0	0	0	0	0	0	0	0	0	0	0	0	0	0	0	0	0	0	0	0	0	0	0	0	0	0	0.0136552	0	0	0	0	0	0	0	0	0	0.00448051	0	0
SRR8676008	0	0	0	0	0	0	0	0	0	0	0	0	0	0	0	0	0	0	0	0	0	0	0	0	0	0	0	0	0	0	0	0	0	0	0	0	0	0	0	0	0	0	0	0	0	0	0	0	0
SRR8676045	0	0	0	0	0	0	0	0	0	0	0	0	0	0	0	0	0	0	0	0	0	0	0	0	0	0	0	0	0	0	0	0	0	0	0	0	0	0	0	0	0	0	0	0	0	0	5.78093e-05	0	0
SRR8676032	0	0	0	0	0	0	0	0	0	0	0	0	0	0	0	0	0	0	0	0	0	0	0	0	0	0	0	0	0	0	0	0	0	0	0	0	0	0	0	0	0	0	0	0	0	0	0.000113424	0	0
SRR8676033	0	0	0	0	0	0	0	0	0	0	0	0	0	0	0.0942501	0	0	0	0	0	0	0	0	0	0	0	0	0	0	0	0	0	0	0	0	0	0	0	0	0	0	0	0	0	0	0	0.0034819	0	0
SRR8676046	0	0	0	0	0	0	0	0	0	0	0	0	0	0	0	0	0	0	0	0	0	0	0	0	0	0	0	0	0	0	0	0	0	0	0	0	0	0	0	0	0	0	0	0	0	0	0.00307691	0	0
SRR8676064	0	0	0	0	0	0	0	0	0	0	0	0	0	0	0	0	0	0	0	0	0	0	0	0	0	0	0	0	0	0	0	0	0	0	0	0	0	0	0	0	0	0	0	0	0	0	0.000131115	0	0
SRR8676089	0	0	0	0	0	0	0	0	0	0	0	0	0	0	0	0	0	0	0	0	0	0	0	0	0	0	0	0	0	0	0	0	0	0	0	0	0.0154666	0	0	0	0	0	0	0	0	0.0184021	0	0	0
SRR8676090	0	0	0	0	0	0	0	0	0	0	0	0	0	0	0	0	0	0	0	0	0	0	0	0	0	0	0	0	0	0	0	0	0	0	0	0	0	0	0	0	0	0	0	0	0	0	0.00914436	0	0
SRR8676093	0	0	0	0	0	0	0	0	0	0	0	0	0	0	0	0	0	0	0	0	0	0	0	0	0	0	0	0	0	0	0	0	0	0	0	0	0	0	0	0	0	0	0	0	0	0	0	0	0
SRR8676094	0	0	0	0	0	0	0	0	0	0	0	0	0	0	0	0	0	0	0	0	0	0	0	0	0	0.0573783	0	0	0	0	0	0	0	0	0	0	0	0	0	0	0	0	0	0	0	0.0169713	0.00679311	0	0
SRR15560887	7.17591e-05	0	0	0	0	0	1.24173e-05	0	0	0	0	0	0	0	0.000394967	5.37255e-06	0	1.39704e-05	0.00844563	0	1.44192e-05	0	4.99124e-05	0	0	0.0138271	0	0	0	0	0	0	0	0	0	0	0.000168031	0	0	0	0	0	0	0	0	0	7.8124e-05	0.000246079	0
SRR15560888	0.000100052	0	0	0	0	0	8.30835e-05	0	0	0	0	0	0	0	0.000308308	1.48492e-05	0	3.49614e-06	0.00557809	0	0	1.45743e-05	5.13497e-05	0	0	0.013934	0	0	0	0	0	0	0	0	0	0	0.000567008	0	0	0	0	0	0	0	0	0	7.77303e-05	0.00128317	0
SRR15560889	6.22107e-05	0	0	0	0	0	5.96642e-05	0	0	0	0	0	0	0	0.00374134	0	7.50566e-06	4.57506e-06	0.000519778	7.89757e-06	0	0	1.55742e-05	0	0	0.0205323	0	0	0	0	0	0	0	0	0	0	0.000476053	0	0	0	0	0	0	0	0	0.00395212	0.000536586	0.00792899	0
SRR15560890	4.17319e-05	0	0	0	0	0	3.51632e-05	0	0	0	0	0	0	0	0.000191375	9.92682e-06	0	0	0.000104497	0	0	0	4.41251e-05	0	0	0.00461274	0	0	0	0	0	0	0	0	0	0	0.00131493	0	0	0	0	0	0	0	0	0	0.00141122	0.00317762	0
SRR15560891	0	0	0	0	0	0	0	0	0	0	0	0	0	0	0.000539814	7.06177e-06	0	0	0.000160852	2.89473e-06	0	0	0	0	0	0.00267546	0	0	0	0	0	0	0	0	0	0	0.0209838	0	0	0	0	0	0	0	0	0.000771855	0.00390868	0.0181126	0
SRR15560892	0	0	0	0	0	0	0	0	0	0	0	0	0	0	0.000393386	1.25792e-05	0	7.83202e-06	0.00124431	6.8469e-06	0	0	8.19447e-05	0	0	0.00168315	0	0	0	0	0	0	0	0	0	0	0.000576088	0	0	0	0	0	0	0	0	0	0.0708708	0.0146925	0
SRR15560893	0	0	0	0	0	0	0	0	0	0	0	0	0	0	0.000249541	0	0	0	0	0	0	0	1.3916e-05	0	0	0.00205306	0	0	0	0	0	0	0	0	0	0	0.00226038	0	0	0	0	0	0	0	0	0.000582642	0.0013803	0.0138572	0
SRR15560894	0	0	0	0	0	0	0	0	0	0	0	0	0	8.95778e-05	0.00386109	0	0	0	0	0	0	0	1.21035e-05	0	0	0.000785075	0	0	0	0	0	0	0	0	0	0	0.0170077	0	0	0	0	0	0	0	0	0.0923695	0.0130186	0.00888554	0
SRR15560895	0	0	0	0	0	0	0	0	0	0	0	0	0	0	0.000335191	5.58989e-06	0	0	0.0502521	0	0	0	0	0	0	0.0113661	0	0	0	0	0	0	0	0	0	0	0.0391937	0	0	0	0	0	0	0	0	0	0	0.00224796	0
SRR15560896	0	0	0	0	0	0	2.72513e-05	0	0	0	0	0	0	0.00851862	1.49782e-05	0	0	0	0.016235	0	0	0	0	0	0	0.00259482	0	0	0	0	2.6332e-05	0	0	0	0	0	0.00723044	0	0	0	0	0	0	0	0	0	7.66721e-06	0.0280787	0
SRR15560897	0	0	0	0	0	0	0	0	0	0	0	0	0	0	0	0	0	0	0	0	0	0	0	0	0	0.00901411	0	0	0	0	0	0	0	0	0	0	0.0310143	0	0	0	0	0	0	0	0	0.00149616	2.34371e-05	0.0121606	0
SRR15560898	0	0	0	0	0	0	0	0	0	0	0	0	0	0	3.59226e-05	5.19339e-06	0	0	0.00083306	1.24973e-05	0	0	8.51953e-05	0	0	0.0145469	0	0	0	0	0	0	0	0	0	0	0	0	0	0	0	0	0	0	0	0	0.00656422	0.00315494	0
SRR15560899	0	0	0	0	0	0	0	0	0	0	0	0	0	0	0.000210449	0	0	0	0	0	0	0	0	0	0	0.000753835	0	0	0	0	0	0	0	0	0	0	0.00627907	0	0	0	0	0	0	0	0	0.000169665	0.000108165	0.00570054	0
SRR15560900	0	0	0	0	0	0	0	0	0	0	0	0	0	0	0.000353623	1.27851e-05	0	0	0.000503595	0	0	0	2.29668e-05	0	0	0.00336522	0	0	0	0	0	0	0	0	0	0	0.0227289	0	0	0	0	0	0	0	0	0	0.00772187	0.0117093	0
SRR15560901	4.02953e-05	0	0	0	0	0	3.60763e-05	0	0	0	0	0	0	0	4.02782e-05	0	0	0	0	0	0	0	0	0	0	0.00169429	0	0	0	0	0	0	0	0	0	0	0.00175675	0	0	0	0	0	0	0	0	0	0.000715866	0.00211333	0
SRR15560902	0	0	0	0	0	0	0	0	0	0	0	0	0	0	2.03655e-06	0	0	0	0.00145889	0	0	0	7.45915e-06	0	0	0.00987429	0	0	0	0	0	0	0	0	0	0	0	0	0	0	0	0	0	0	0	0.0012773	0.000585814	0.000690687	0
SRR15560903	0	0	0	0	0	0	0	0	0	0	0	0	0	0	0	1.98853e-05	0	8.86613e-06	0.000134062	1.88562e-05	0	0	4.30089e-05	0	0	0.00139679	0	0	0	0	0	0	0	0	0	0	0.000420718	0	0	0	0	0	0	0	0	9.98228e-05	0.00135466	0.000166321	0
SRR15560904	0	0	0	0	0	0	0	0	0	0	0	0	0	0	0.000363166	0	0	3.43895e-06	0.000226377	0	0	0	0	0	0	0.000467765	0	0	0	0	0	0	0	0	0	0	0.00254342	0	0	0	0	0	0	0	0	0	0.00498362	0.00628875	0
SRR15560905	1.41805e-05	0	0	0	0	0	1.19484e-05	0	0	0	0	0	0	0	0.00187356	3.37313e-06	0	0	3.55081e-05	1.00354e-05	0	0	0.000138972	0	0	0.00760812	0	0	0	0	0	0	0	0	0	0	0.000446813	0	0	0	0	0	0	0	0	0	0.000893172	0.00833086	0
SRR15560906	0	0	0	0	0	0	0	0	0	0	0	0	0	0	0.00153615	0	0	0	0	7.25898e-06	0	0	0	0	0	0.000737184	0	0	0	0	0	0	0	0	0	0	0.00975198	0	0	0	0	0	0	0	0	0	0.00209621	0.00589096	0
SRR15560907	0	0	0	0	7.85262e-06	0	0	0	0	0	0	0	0	0.000648972	2.64078e-05	1.62664e-05	8.05933e-06	0	0	2.46198e-05	0	0	0	0	0	0.00994616	0	0	0	0	0	1.92539e-05	0	0	0	0	0.00100014	0	0	0	0	0	0	0	0	0	0.000601792	0	0
SRR15560908	0	0	0	0	0	0	0	0	0	0	0	0	0	0	5.50361e-05	0	0	0	0.000486042	0	0	0	2.19511e-05	0	0	0.000456811	0	0	0	0	0	0	0	0	0	0	0.0135542	0	0	0	0	0	0	0	8.44083e-06	0.000798185	0	0.00410017	0
SRR15560909	0	0	0	0	0	0	0	0	0	0	0	0	0	0	0.0147307	6.35043e-06	0	0	0.000778547	0	1.00822e-05	0	0	0	0	0.0035127	0	0	0	0	0	0	0	0	0	0	8.88763e-05	0	0	0	0	0	0	0	0	0	9.41545e-06	0	0
SRR15560910	0	0	0	0	0	0	0	0	0	0	0	0	0	0	0.0018505	0	0	0	0.000580961	0	0	0	0	0	0	0.00263619	0	0	0	0	0	0	0	0	0	0	0.00142691	0	0	0	0	0	0	0	0	0	0.01431	0.00470816	0
SRR15560911	0	0	0	0	0	0	0	0	0	0	0	0	0	0.0010873	0	0	0	8.16856e-06	0.000831782	0	0	0	8.74082e-06	0	0	0	0	0	0	0	0	0	0	0	0	0	0.000749113	0	0	0	0	0	0	0	0	0	0.00313682	0.00346371	0
SRR15560912	2.34991e-05	0	0	0	0	0	2.10096e-05	0	0	0	0	0	0	0	4.05234e-05	0	0	0	0	0	0	0	0	0	0	0.000207858	0	0	0	0	0	0	0	0	0	0	0.00264119	0	0	0	0	0	0	0	0	0.000385343	0.000552431	0.0068435	0
SRR15560913	5.67423e-05	0	0	0	0	0	7.74169e-05	0	0	0	0	0	0	0.0228457	0.000402491	0	0	0	5.28818e-05	0	0	0	0	0	0	0.00100464	0	0	0	0	0	0	0	0	0	0	0.000519581	0	0	0	0	0	0	0	0	0.00517378	0.000262439	0.00200463	0
SRR15560914	8.52065e-05	0	0	0	0	0	9.6159e-05	0	0	0	0	0	0	0	0	1.52123e-05	0	8.71275e-06	0.000410156	0	0	0	0	0	0	0.0020191	0	0	0	0	0	0	0	0	0	0	0.00295113	0	0	0	0	0	0	0	0	0.00386778	0.00968726	0.019702	0
SRR15560915	0	0	0	0	0	0	0	0	0	0	0	0	0	0	0.000777897	0	0	0	0.000236423	0	0	0	2.21963e-05	0	0	0.0276428	0	0	0	0	0	0	0	0	0	0	0.00262347	0	0	0	0	0	0	0	0	0	0.00265944	0.0107069	0
SRR15560916	4.67007e-05	0	0	0	0	0	5.44139e-05	0	0	0	0	0	0	0	0.0013639	0	0	0	0	0	0	0	1.58862e-05	0	0	0.000956458	0	0	0	0	0	0	0	0	0	0	0.00231468	0	0	0	0	0	0	0	0	0	0.000301489	0.000488086	0
SRR15560917	6.43456e-05	0	0	0	0	0	7.64279e-05	0	0	0	0	0	0	0	0.000838841	0	0	0	0.000753031	7.09108e-06	0	0	7.03559e-05	0	0	0.00295165	0	0	0	0	0	0	0	0	0	0	0.000501912	0	0	0	0	0	0	0	0	0.000421929	0.00143436	0.000137519	0
SRR15560918	5.76364e-05	0	0	0	0	0	6.31446e-05	0	0	0	0	0	0	3.60215e-05	0.0023269	0	0	0	0.00112303	0	0	4.96456e-06	5.70829e-05	0	0	0.0119807	0	0	0	0	0	0	0	0	0	0	0.000148948	0	0	0	0	0	0	0	0	0	0.000264859	3.93507e-05	0
SRR15560919	0	0	0	0	0	0	0	0	0	0	0	0	0	0	0.00464501	0	0	0	0.000256004	0	0	0	2.72466e-05	0	0	0.00303077	0	0	0	0	0	0	0	0	0	0	0.00308062	0	0	0	0	0	0	0	0	0	0.0019932	0.000618988	0
SRR15560920	0	0	0	0	0	0	0	0	0	0	0	0	0	0	0.000120824	5.56374e-06	0	0	0.00027991	0	0	0	0	0	0	0.00171193	0	0	0	0	0	0	0	0	0	0	0.00114945	0	0	0	0	0	0	0	0	0.000355255	0.00153858	0.00011221	0
SRR15560921	9.4687e-05	0	0	0	0	0	9.2424e-05	0	0	0	0	0	0	0	0.0119867	0	0	0	0.000419488	0	0	0	0	0	0	0.00734122	0	0	0	0	0	0	0	0	0	0	0.000554252	0	0	0	0	0	0	0	0	0.00180588	0.000817028	0.00351708	0
SRR15560922	0	0	0	0	0	0	0	0	0	0	0	0	0	0	0.0027927	0	0	9.93851e-06	0.000477225	0	0	0	1.892e-05	0	0	0.00106662	0	0	0	3.24843e-06	0	0	0	0	0	0	0.000341674	0	0	0	0	0	0	0	0	0	0.000258141	0.03336	0
SRR15560923	8.30619e-05	0	0	0	0	0	8.34331e-05	0	0	0	0	0	0	0	0.00360045	8.09707e-06	0	0	0.0143786	4.25528e-06	0	0	2.93703e-05	0	0	0.00101402	0	0	0	0	0	0	0	0	0	0	0.00183643	0	0	0	0	0	0	0	0	0.00055977	5.25766e-05	0.00365934	0
SRR15560924	0	0	0	5.51812e-06	0	0	0	0	0	0	5.50163e-06	0	0	0.00397858	0.00021093	3.70408e-05	0	0	0.00119629	8.13409e-05	0	3.92332e-05	0.000802545	0	0	0.0147219	0	0	0	0	0	0	0	0	0	0	0.000177058	0	0	0	0	0	0	0	0	0	0.00190155	0.000182656	0
SRR15560925	8.26752e-05	0	0	0	0	0	7.91774e-05	0	0	0	0	0	0	0	0.0052392	0	0	0	0.00821461	0	0	0	2.43923e-05	0	0	0.000545126	0	0	0	0	0	0	0	0	0	0	0.00147991	0	0	0	0	0	0	0	0	0	0.00362551	0.00972161	0
SRR15560926	0	0	0	0	0	0	0.000105064	0	0	0	0	0	0	0	0	1.73804e-05	0	0	0.000617005	0	0	0	0.000324002	0	0	0.00393025	0	0	0	0	0	0	0	0	0	0	0.000609373	0	0	0	0	0	0	0	0	0.00115687	0.000300995	0.00157186	0
SRR15560927	8.44177e-05	0	0	0	0	0	3.19157e-05	0	0	0	0	0	0	0	0.00106682	0	0	0	4.51163e-05	0	0	0	0	0	0	0.00104504	0	0	0	0	0	0	0	0	0	0	0.00268486	0	0	0	0	0	0	0	0	0.000477266	0.000113174	0.00621143	0
SRR15560928	2.33063e-05	0	0	0	9.6733e-06	0	1.66124e-05	0	0	0	0	0	0	0	0.000131791	0	7.14417e-06	5.45327e-06	0.000773888	0	0	0	0.000106868	0	0	0.0096341	0	0	0	0	0	0	0	0	0	0	0.00150579	0	0	0	0	0	0	0	0	0.00126948	0.000608268	0.00996524	0
SRR15560929	9.49022e-05	0	0	0	0	0	8.4955e-05	0	0	0	0	0	0	0	0.00513917	0	0	0	0	0	0	0	0.000162719	0	0	0.00143346	0	0	0	0	0	0	0	0	0	0	0.00618383	0	0	0	0	0	0	0	0	0	0.00252242	0.0324924	0
SRR15560930	6.10321e-05	0	0	0	0	0	6.21886e-05	0	0	0	0	0	0	0	0.00574048	0	0	0	0.00112883	0	0	0	2.71571e-05	0	0	0.00389526	0	0	0	0	0	0	0	0	0	0	0.00518115	0	0	0	0	0	0	0	0	0.00171889	0.00606011	0.00413587	0
SRR15560931	5.41104e-05	0	0	0	0	0	5.02483e-05	0	0	0	0	0	0	0	0.0101703	0	0	0	0.000433984	7.3543e-06	0	0	5.68029e-05	0	0	0.00549582	0	0	0	0	0	0	0	0	0	0	0.00131903	0	0	0	0	0	0	0	0	0.000993368	0.0002843	0.00371324	0
SRR15560932	6.81356e-05	0	0	0	0	0	6.06098e-05	0	0	0	0	0	0	0	6.02658e-05	4.11739e-05	0	5.06679e-06	0	7.35702e-06	0	5.72049e-06	3.62705e-05	0	0	0.0062534	0	0	0	0	0	0	0	0	0	0	0.00341936	0	0	0	0	0	0	0	0	0.00185929	0.0013007	0.00470844	0
SRR15560933	7.41167e-05	0	0	0	0	0	8.58482e-05	0	0	0	0	0	0	0	0.00384425	0	0	0	0.000453892	0	0	0	0	0	0	0.00287602	0	0	0	0	0	0	0	0	0	0	0.000629158	0	0	0	0	0	0	0	0	0	0.000908206	0.00274896	0
SRR15560934	7.18192e-05	0	0	0	0	0	6.8217e-05	0	0	0	0	0	0	0	0.00608818	0	9.95277e-06	7.04868e-06	0.000133816	0	0	0	0	0	0	0.00215309	0	0	0	0	0	0	0	0	0	0	0.000308034	0	0	0	0	0	0	0	0	0	0.00032214	0.0133273	0
SRR15560935	4.27222e-05	0	0	0	0	0	3.66276e-05	0	0	0	0	0	0	0	7.53603e-06	6.7487e-06	0	0	0.000130306	0	0	0	8.35409e-06	0	0	0.00161807	0	0	0	0	0	0	0	0	0	0	0.00343026	0	0	0	0	0	0	0	0	0	0.000622072	0.00103174	0
SRR15560936	0	0	0	0	0	0	0.000127024	0	0	0	0	0	0	0	0.000668429	0	0	0	0.000431003	0	0	0	0	0	0	0.00056965	0	0	0	0	0	4.81363e-06	0	0	0.000196328	0	0.00897395	0	0	0	0	0	0	0	0	0	0.00189765	0.023948	0
SRR15560937	9.00106e-06	0	0	0	0	0	0.000101025	0	0	0	0	0	0	0	2.98638e-05	0	0	0	0.000628444	0	0	0	0	0	0	0.0169326	0	0	0	0	0	0	0	0	0	0	0.00475638	0	0	0	0	0	0	0	0	0.00244095	0.0147588	0.0137839	0
SRR15560938	9.97027e-05	0	0	0	0	0	9.64831e-05	0	0	0	0	0	0	0	0.000758615	8.20531e-06	0	0	0	0	0	0	0	0	0	0.0152277	0	0	0	0	0	0	0	0	0	0	0.000437778	0	0	0	0	0	0	0	0	0	8.64537e-05	0.00339206	0
SRR15560939	0	0	0	0	0	0	2.40018e-05	0	0	0	0	0	0	0	0.00537443	0	0	0	0.00085749	0	0	0	1.65297e-05	0	0	0.00348579	0	0	0	0	0	0	0	0	0	0	0.00334838	0	0	0	0	0	0	0	0	0.000683913	0.00341514	0.00256948	0
SRR15560940	3.03571e-05	0	0	0	0	0	4.70037e-05	0	0	0	0	0	0	0	0.00218845	4.00827e-06	0	0	0.00163687	0	0	0	0	0	0	0.0032805	0	0	0	0	0	0	0	0	0	0	0.000489466	0	0	0	0	0	0	0	0	0	0	0.0019125	0
SRR15560941	5.36401e-05	0	0	0	0	0	5.61859e-05	0	0	0	0	0	0	0	0.000115057	0	0	0	0.021171	0	0	0	0	4.17571e-05	0	0.0322177	0	0	0	0	0	0	0	0	0	0	0.00173164	0	0	0	0	0	0	0	0	0.00231376	0.00116244	0.000954208	0
SRR15560942	8.25881e-05	0	0	0	0	0	8.24498e-05	0	0	0	0	0	0	0	0	1.54986e-05	0	0	0.00191843	1.97517e-05	0	0	1.80699e-05	0	0	0.00641258	0	0	0	0	0	0	0	0	0	0	0.000111916	0	0	0	0	0	0	0	0	0	0.00051941	0.000184073	0
SRR15560943	8.13628e-05	0	0	0	0	0	8.1805e-05	0	0	0	0	0	0	0	0.000150993	8.784e-06	5.36787e-06	4.37146e-06	0.000194777	0	0	0	1.56633e-05	0	0	0.00381555	0	2.88179e-05	0	0	0	0	0	0	0	0	0.000447739	0	0	0	0	0	0	0	0	0.000457378	0.000422208	0.00113081	0
SRR15560944	9.44893e-05	0	0	0	0	0	5.70539e-05	0	0	0	0	0	0	0	0.000298986	4.66313e-06	0	0	0.00135342	0	0	0	1.94818e-05	0	0	0.00526819	0	0	0	0	0	0	0	0	0	0	0.00109544	0	0	0	0	0	0	0	0	0	0.000514124	0.00290308	0
SRR15560945	0	0	0	0	0	0	0	0	0	0	0	0	0	0	0.00177046	3.8083e-05	0	0	0	6.43304e-06	0	9.81171e-06	0.000100432	0	0	0.00447639	0	0	0	0	0	0	0	0	0	0	0.00965676	0	0	0	0	0	0	0	0	0	0.00124326	0.00199921	0
SRR15560946	8.96961e-05	0	0	0	0	0	9.58744e-05	0	0	0	0	0	0	0	0.00181225	0	0	0	0.00190401	0	0	0	2.55604e-05	0	0	0.00407169	0	0	0	0	0	0	0	0	0	0	3.80285e-05	0	0	0	0	0	0	0	0	0	0.00149856	0.00835126	0
SRR21105606	0	0	0	0	0	0	0	0	0	0	0	0	0	0	0	0	0	0	0.0309534	0	0	0	0	0	0	0	0	0	0	0	0	0	0	0	0	0	0	0	0	0	0	0	0	0	0	0	0	0	0
SRR21105608	0.000331262	0	0	0	0	0	0.000382867	0	0	0	0	0	0	0.994919	0	0	0	0	0	0	0	0	0	0	0	0	0	0	0	0	0	0	0	0	0	0	0	0	0	0	0	0	0	0	0	0	0	0	0
SRR21105609	9.25907e-05	0	0	0	0	0	0.000112542	0	0	0	0	0	0	0	0	0	0	0	0	0	0	0	0	0	0	0	0	0	0	0	0	0	0	0	0	0	0	0	0	0	0	0	0	0	0	0	0	0	0
SRR21105610	0	0	0	0	0	0	0	0	0	0	0	0	0	0	0	0	0	0	0	0	0	0	0	0	0	0	0	0	0	0	0	0	0	0	0	0	0	0	0	0	0	0	0	0	0	0	0.00277989	0	0
SRR21105611	0.0620856	0	0	0	0	0	0.0812667	0	0	0	0	0	0	0	0	0	0	0	0	0	0	0	0	0	0	0	0	0	0	0	0	0	0	0	0	0	0	0	0	0	0	0	0	0	0	0	0	0	0
SRR21105612	0	0	0	0	0	0	0	0	0	0	0	0	0	0	0	0	0	0	0	0	0	0	0	0	0	0	0	0	0	0	0	0	0	0	0	0	0.014604	0	0	0	0	0	0	0	0	0	0	0	0
SRR21105613	0	0	0	0	0	0	0	0	0	0	0	0	0	0	0	0	0	0	0	0	0	0	0	0	0	0	0	0	0	0	0	0	0	0	0	0	0.0172861	0	0	0	0	0	0	0	0	0	0	0	0
SRR21105614	0.00261728	0	0	0	0	0	0.00319618	0	0	0	0	0	0	0	0	0	0	0	0	0	0	0	0	0	0	0	0	0	0	0	0	0	0	0	0	0	0	0	0	0	0	0	0	0	0	0	0	0	0
SRR21105615	0.000141646	0	0	0	0	0	0.000148242	0	0	0	0	0	0	0	0	0	0	0	0	0	0	0	0	0	0	0	0	0	0	0	0	0	0	0	0	0	0	0	0	0	0	0	0	0	0	0	0	0	0
SRR21105616	0.0731249	0	0	0	0	0	0.0743479	0	0	0	0	0	0	0	0	0	0	0	0	0	0	0	0	0	0	0	0	0	0	0	0	0	0	0	0	0	0	0	0	0	0	0	0	0	0	0	0	0	0
SRR21105617	0	0	0	0	0	0	0	0	0	0	0	0	0	0	0	0	0	0	0	0	0	0	0	0	0	0	0	0	0	0	0	0	0	0	0	0	0	0	0	0	0	0	0	0	0	0	0	0	0
SRR21105619	0	0	0	0	0	0	0	0	0	0	0	0	0	0.440525	0	0	0	0	0	0	0	0	0	0	0	0	0	0	0	0	0	0	0	0	0	0	0	0	0	0	0	0	0	0	0	0	0	0	0
SRR21105620	0.000122649	0	0	0	0	0	0.00013887	0	0	0	0	0	0	0	0	0	0	0	0	0	0	0	0	0	0	0	0	0	0	0	0	0	0	0	0	0	0	0	0	0	0	0	0	0	0	0	0	0	0
SRR21105621	0.00017688	0	0	0	0	0	0.000162236	0	0	0	0	0	0	0	0	0	0	0	0	0	0	0	0	0	0	0	0	0	0	0	0	0	0	0	0	0	0	0	0	0	0	0	0	0	0	0	0	0	0
SRR21105622	0.00012167	0	0	0	0	0	0.000121968	0	0	0	0	0	0	0.000266469	0	0	0	0	0.00228555	0	0	0	0	0	0	0.00242659	0	0	0	0	0	0	0	0	7.84884e-05	0	0.00590968	0	0	0	0	0	0	0	0	0	0	0.00552049	0
SRR21105623	0	0	0	0	0	0	0	0	0	0	0	0	0	0	0	0	0	0	0	0	0	0	0	0	0.000254805	0	0	0	0	0	0	0	0	0	0	0	0	0	0	0	0	0	0	0	0	0	0	0	0
SRR21105624	0	0	0	0	0	0	0	0	0	0	0	0	0	0	0	0	0	0	0	0	0	0	0	0	0	0	0	0	0	0	0	0	0	0	0	0	0	0	0	0	0	0	0	0	0	0	0	0	0
SRR21105625	7.59745e-05	0	0	0	0	0	6.63882e-05	0	0	0	0	0	0	0	0	0	0	0	0	0	0	0	0	0	0	0	0	0	0	0	0	0	0	0	0	0	0.0138447	0	0	0	0	0	0	0	0	0	0	0	0
SRR21105626	0	0	0	0	0	0	0	0	0	0	0	0	0	0	0.010067	0	0	0	0	0	0	0	0	0	0	0	0	0	0	0	0	0	0	0	0	0	0	0	0	0	0	0	0	0	0	0	0	0	0
SRR21105627	0.000163488	0	0	0	0	0	0.000138318	0	0	0	0	0	0	0	0	0	0	0	0	0	0	0	0	0	0	0	0	0	0	0	0	0	0	0	0	0	0	0	0	0	0	0	0	0	0	0	0	0	0
SRR21105628	0.000153744	0	0	0	0	0	0.0001447	0	0	0	0	0	0	0	0	0	0	0	0	0	0	0	0	0	0	0	0	0	0	0	0	0	0	0	0	0	0	0	0	0	0	0	0	0	0	0	0	0	0
SRR21105630	0.000161334	0	0	0	0	0	0.000143664	0	0	0	0	0	0	0	0	0	0	0	0	0	0	0	0	0	0	0	0	0	0	0	0	0	0	0	0	0	0	0	0	0	0	0	0	0	0	0	0	0	0
SRR21105631	1.97554e-05	0.000202082	0	0	0	0	2.5424e-05	0	0	6.16354e-05	0	0	0	0	0	0	0	0	0.00047155	0	0	0	0	0	0	0.000897284	0	0	0	0	0	0	0	0	0	0	0.000466293	0	0	0	9.16148e-05	1.67472e-05	0.000660131	0	0.000119083	0.046409	0	0.0196646	0
SRR21105632	3.56831e-05	0	0	0	0	0	4.26562e-05	0	0	0	0	0	0	0	0	0	0	0	0.00011318	0	0	0	0	0	0	0.000959158	0	0	0	0	0	0	0	0	0	0	0	0	0	0	0	0	0	0	0	0	0	0.0164287	0
SRR21105633	0.000144951	0	0	0	0	0	0.000149776	0	0	0	0	0	0	0	0	0	0	0	0	0	0	0	0	0	0	0	0	0	0	0	0	0	0	0	0	0	0	0	0	0	0	0	0	0	0	0	0	0	0
SRR21105634	7.42094e-05	0	0	0	0	0	7.56509e-05	0	0	0	0	0	0	0	0	0	0	0	0	0	0	0	0	0	0	0	0	0	0	0	0	0	0	0	0	0	0	0	0	0	0	0	0	0	0	0	0	0	0
SRR21105635	8.2844e-05	0	0	0	0	0	9.00229e-05	0	0	0	0	0	0	0	0	0	0	0	0	0	0	0	0	0	0	0	0	0	0	0	0	0	0	0	0	0	0	0	0	0	0	0	0	0	0	0	0	0	0
SRR21105636	0.0623243	0	0	0	0	0	0.0646281	0	0	0	0	0	0	0	0	0	0	0	0	0	0	0	0	0	0	0	0	0	0	0	0	0	0	0	0	0	0	0	0	0	0	0	0	0	0	0	0	0	0
SRR21105637	0	0	0	0	0	0	0	0	0	0	0	0	0	0	0	0	0	0	0	0	0	0	0	0	0	0	0	0	0	0	0	0	0	0	0	0	0	0	0	0	0	0	0	0	0	0	0.00624009	0	0
SRR21105638	0.000216596	0	0	0	0	0	0.000354447	0	0	0	0	0	0	0	0	0	0	0	0	0	0	0	0	0	0	0	0	0	0	0	0	0	0	0	0	0	0	0	0	0	0	0	0	0	0	0	0	0	0
SRR21105639	0.0647881	0	0	0	0	0	0.0786401	0	0	0	0	0	0	0	0	0	0	0	0	0	0	0	0	0	0	0	0	0	0	0	0	0	0	0	0	0	0	0	0	0	0	0	0	0	0	0	0	0	0
SRR21105641	0	0	0	0	0	0	0	0	0	0	0	0	0	0	0	0	0	0	0	0	0	0	0	0	0	0	0	0	0	0	0	0	0	0	0	0	0.0134313	0	0	0	0	0	0	0	0	0	0	0	0
SRR21105642	4.72304e-05	0	0	0	0	0	8.74029e-05	0	0	0	0	0	0	0	0	0	0	0	0	0	0	0	0	0	0	0	0	0	0	0	0	0	0	0	0	0	0	0	0	0	0	0	0	0	0	0	0	0	0
SRR21105643	0.0663949	0	0	0	0	0	0.077073	0	0	0	0	0	0	0	0	0	0	0	0	0	0	0	0	0	0	0	0	0	0	0	0	0	0	0	0	0	0	0	0	0	0	0	0	0	0	0	0	0	0
SRR21105644	0.000150159	0	0	0	0	0	0.000156293	0	0	0	0	0	0	0	0	0	0	0	0	0	0	0	0	0	0	0	0	0	0	0	0	0	0	0	0	0	0	0	0	0	0	0	0	0	0	0	0	0	0
SRR21105645	0	0	0	0	0	0	0	0	0	0	0	0	0	0	0	0	0	0	0	0	0	0	0	0	0	0	0	0	0	0	0	0	0	0	0	0	0.0191615	0	0	0	0	0	0	0	0	0	0.0335301	0	0
SRR21105646	4.87908e-05	0	0	0	0	0	8.99481e-05	0	0	0	0	0	0	0	0	0	0	0	0.000827692	0	0	0	0	0	0	0.0013402	0	0	0	0	0	0	0	0	0	0	0.000590596	0	0	0	0	0	0	0	0	0.000160474	0.000994217	0.00355208	0
SRR21105647	2.29638e-05	0	0	0	0	0	2.4929e-05	0	0	0	0	0	0	0	0	0	0	0	0	0	0	0	0	0	0	0	0	0	0	0	0	0	0	0	0	0	0	0	0	0	0	0	0	0	0	0	0	0	0
SRR21105648	0.0083512	0	0	0	0	0	0.00901062	0	0	0	0	0	0	0	0	0	0	0	0	0	0	0	0	0	0	0	0	0	0	0	0	0	0	0	0	0	0	0	0	0	0	0	0	0	0	0	0	0	0
SRR21105649	0.0767636	0	0	0	0	0	0.0802528	0	0	0	0	0	0	0	0	0	0	0	0	0	0	0	0	0	0	0	0	0	0	0	0	0	0	0	0	0	0	0	0	0	0	0	0	0	0	0	0	0	0
SRR21105650	0	0	0	0	0	0	0	0	0	0	0	0	0	0	0	0	0	0	0	0	0	0	0	0	0	0	0	0	0	0	0	0	0	0	0	0	0	0	0	0	0	0	0	0	0	0	0.000133592	0	0
SRR21105652	1.25502e-05	0	0	0	0	0	1.14108e-05	0	0	0	0	0	0	0	0	0	0	0	0.000732784	0	0	0	0	0	0	0.00642183	0	0	0	0	0	0	0	0	0	0	0	0	0	0	0	0	0	0	0	0.00059885	3.71362e-05	0	0
SRR21105653	0	0	0	0	0	0	0	0	0	0	0	0	0	0	0	0	0	0	0	0	0	0	0	0	0	0	0	0	0	0	0	0	0	0	0	0	0	0	0	0	0	0	0	0	0	0.114403	0.0365758	0.054933	0
SRR21105654	0	0	0	0	0	0	0	0	0	0	0	0	0	0	0	0	0	0	0	0	0	0	0	0	0	0	0	0	0	0	0	0	0	0	0	0	0.0466361	0	0	0	0	0	0	0	0	0	0.0365275	0.157681	0
SRR21105655	0	0	0	0	0	0	0	0	0	0	0	0	0	0	0	0	0	0	0	0	0	0	0	0	0	0	0	0	0	0	0	0	0	0	0	0	0.0154702	0	0	0	0	0	0	0	0	0.01919	0.0434831	0	0
SRR21105656	0	0	0	0	0	0	0	0	0	0	0	0	0	0	0	0	0	0	0	0	0	0	0	0	0	0	0	0	0	0	0	0	0	0	0	0	0.131407	0	0	0	0	0	0	0	0	0	0	0	0
SRR21105657	0	0	0	0	0	0	0	0	0	0	0	0	0	0	0	0	0	0	0	0	0	0	0	0	0	0	0	0	0	0	0	0	0	0	0	0	0.0167744	0	0	0	0	0	0	0	0	0	0.0539929	0.0999532	0
SRR21105658	0	4.97422e-05	0	0	0	0	0	0	0	0	0	0	0	0	0.00693979	0	0	0	0	0	0	0	0	0	0	0	0	0	0	0	0	0	0	0	0	0	0.00893044	0	0	0	0	0	0	0	0	0	0	0.0303519	0
SRR21105659	0	0	0	0	0	0	0	0	0	0	0	0	0	0	0	0	0	0	0	0	0	0	0	0	0	0	0	0	0	0	0	0	0	0	0	0	0.00806917	0	0	0	0	0	0	0	0	0.0288454	0	0.00817827	0
SRR21105660	0	0	0	0	0	0	0	0	0	0	0	0	0	0	0	0	0	0	0	0	0	0	0	0	0	0	0	0	0	0	0	0	0	0	0	0	0.0104182	0	0	0	0	0	0	0	0	0.014293	0	0.00219447	0
SRR21105661	0	0	0	0	0	0	0	0	0	0	0	0	0	0	0	0	0	0	0	0	0	0	0	0	0	0	0	0	0	0	0	0	0	0	0	0	0	0	0	0	0	0	0	0	0	0	0.0334656	0.0270023	0
SRR21105663	0	0	0	0	0	0	0	0	0	0	0	0	0	0	0	0	0	0	0	0	0	0	0	0	0	0	0	0	0	0	0	0	0	0	0	0	0.00351896	0	0	0	0	0	0	0	0	0	0.000995105	0.00695563	0
SRR21105664	4.49978e-05	0	0	0	0	0	4.53185e-05	0	0	0	0	0	0	0	0	0	0	0	0	0	0	0	0	0	0	0	0	0	0	0	0	0	0	0	0	0	0.00583621	0	0	0	0	0	0	0	0	0	0	0.00680707	0
SRR21105665	0	0	0	0	0	0	0	0	0	0	0	0	0	0	0	0	0	0	0	0	0	0	0	0	0	0	0	0	0	0	0	0	0	0	0	0	0	0	0	0	0	0	0	0	0	0	0	0.0195142	0
SRR21105666	0	0	0	0	0	0	0	0	0	0	0	0	0	0	0	0	0	0	0	0	0	0	0	0	0	0	0	0	0	0	0	0	0	0	0	0	0	0	0	0	0	0	0	0	0	0	0.00597545	0.00158248	0
SRR21105667	0	9.21557e-05	0	0	0	0	0	0	0	0	0	0	0	0	0	0	0	0	0	0	0	0	0	0	0	0	0	0	0	0	0	0	0	0	0	0	0	0	0	0	0	0	0	0	0	0	0	0.0738744	0
SRR21105668	0	0	0	0	0	0	0	0	0	0	0	0	0	0	0	0	0	0	0	0	0	0	0	0	0	0	0	0	0	0	0	0	0	0	0	0	0	0	0	0	0	0	0	0	0	0	0	0	0
SRR21105669	0	0	0	0	0	0	0	0	0	0	0	0	0	0	0	0	0	0	0	0	0	0	0	0	0	0	0	0	0	0	0	0	0	0	0	0	0	0	0	0	0	0	0	0	0	0	0.0102252	0.0197244	0
SRR21105671	0.000133998	0	0	0	0	0	0.000154452	0	0	0	0	0	0	0	0	0	0	0	0	0	0	0	0	0	0	0	0	0	0	0	0	0	0	0	0	0	0	0	0	0	0	0	0	0	0	0	0	0	0
SRR21105672	7.81875e-05	0	0	0	0	0	9.35871e-05	0	0	0	0	0	0	0	0	0	0	0	0	0	0	0	0	0	0	0	0	0	0	0	0	0	0	0	0	0	0	0	0	0	0	0	0	0	0	0	0	0	0
SRR21105673	0.000138319	0	0	0	0	0	0.000151623	0	0	0	0	0	0	0	0	0	0	0	0	0	0	0	0	0	0	0	0	0	0	0	0	0	0	0	0	0	0	0	0	0	0	0	0	0	0	0	0	0	0
SRR21105674	0	0	0	0	0	0	0	0	0	0	0	0	0	0	0	0	0	0	0	0	0	0	0	0	0	0	0	0	0	0	0	0	0	0	0	0	0	0	0	0	0	0	0	0	0	0	0.045578	0	0
SRR21105675	0.063889	0	0	0	0	0	0.0701241	0	0	0	0	0	0	0	0	0	0	0	0	0	0	0	0	0	0	0	0	0	0	0	0	0	0	0	0	0	0	0	0	0	0	0	0	0	0	0	0	0	0
SRR21105676	0	0	0	0	0	0	0	0	0	0	0	0	0	0	0	0	0	0	0	0	0	0	0	0	0	0	0	0	0	0	0	0	0	0	0	0	0	0	0	0	0	0	0	0	0	0	0.00263327	0	0
SRR21105677	0	0	0	0	0	0	0	0	0	0	0	0	0	0	0	0	0	0	0	0	0	0	0	0	0	0	0	0	0	0	0	0	0	0	0	0	0	0	0	0	0	0	0	0	0	0	0	0	0
SRR21105678	0.0729605	0	0	0	0	0	0.0810528	0	0	0	0	0	0	0	0	0	0	0	0	0	0	0	0	0	0	0	0	0	0	0	0	0	0	0	0	0	0	0	0	0	0	0	0	0	0	0	0	0	0
SRR21105679	0.000145641	0	0	0	0	0	0.000125797	0	0	0	0	0	0	0	0	0	0	0	0	0	0	0	0	0	0	0	0	0	0	0	0	0	0	0	0	0	0	0	0	0	0	0	0	0	0	0	0	0	0
SRR21105680	0.0639408	0	0	0	0	0	0.0670461	0	0	0	0	0	0	0	0	0	0	0	0	0	0	0	0	0	0	0	0	0	0	0	0	0	0	0	0	0	0	0	0	0	0	0	0	0	0	0	0	0	0
SRR21105682	0.00015358	0	0	0	0	0	0.00015992	0	0	0	0	0	0	0	0	0	0	0	0	0	0	0	0	0	0	0	0	0	0	0	0	0	0	0	0	0	0	0	0	0	0	0	0	0	0	0	0	0	0
SRR21105683	0.076574	0	0	0	0	0	0.0698118	0	0	0	0	0	0	0	0	0	0	0	0	0	0	0	0	0	0	0	0	0	0	0	0	0	0	0	0	0	0	0	0	0	0	0	0	0	0	0	0	0	0
SRR21105684	0	0	0	0	0	0	0	0	0	0	0	0	0	0	0	0	0	0	0.0183623	0	0	0	0	0	0	0	0	0	0	0	0	0	0	0	0	0	0	0	0	0	0	0	0	0	0	0	0.0127007	0.0233702	0
SRR21105685	0.000155814	0	0	0	0	0	0.000183863	0	0	0	0	0	0	0	0	0	0	0	0	0	0	0	0	0	0	0	0	0	0	0	0	0	0	0	0	0	0	0	0	0	0	0	0	0	0	0	0	0	0
SRR21105686	0.0741459	0	0	0	0	0	0.0788617	0	0	0	0	0	0	0	0	0	0	0	0	0	0	0	0	0	0	0	0	0	0	0	0	0	0	0	0	0	0	0	0	0	0	0	0	0	0	0	0	0	0
SRR21105687	0.000137515	0	0	0	0	0	0.00014272	0	0	0	0	0	0	0	0	0	0	0	0	0	0	0	0	0	0	0	0	0	0	0	0	0	0	0	0	0	0	0	0	0	0	0	0	0	0	0	0	0	0
SRR21105688	0	0	0	0	0	0	0	0.000105197	0	0	0	8.6001e-05	0	0	0.000257696	0	0	0	0.00275297	0	0	0	0	0	0	0.00124446	0	0	0	0	0	0	0	0	0	0	0.000784867	0	0	0	0	0	0	0	4.19407e-05	0.000161752	0.00414777	0.00235695	6.69812e-05
SRR21105689	0.000169596	0	0	0	0	0	0.000196427	0	0	0	0	0	0	0	0	0	0	0	0	0	0	0	0	0	0	0	0	0	0	0	0	0	0	0	0	0	0	0	0	0	0	0	0	0	0	0	0	0	0
SRR21105690	0.000153811	0	0	0	0	0	0.000144937	0	0	0	0	0	0	0	0	0	0	0	0	0	0	0	0	0	0	0	0	0	0	0	0	0	0	0	0	0	0	0	0	0	0	0	0	0	0	0	0	0	0
SRR21105691	0	0	0	0	0	0	0	0	0	0	0	0	0	0	0.0344771	0	0	0	0	0	0	0	0	0	0	0	0	0	0	0	0	0	0	0	0	0	0	0	0	0	0	0	0	0	0	0	0	0	0
SRR21105693	0.0613431	0	0	0	0	0	0.0613925	0	0	0	0	0	0	0	0	0	0	0	0	0	0	0	0	0	0	0	0	0	0	0	0	0	0	0	0	0	0	0	0	0	0	0	0	0	0	0	0	0	0
SRR21105694	0	0	0	0	0	0	0	0	0	0	0	0	0	0	0	0	0	0	0	0	0	0	0	0	0	0	0	0	0	0	0	0	0	0	0	0	0	0	0	0	0	0	0	0	0	0	0	0	0
SRR21105695	0	0	0	0	0	0	0	0	0	0	0	0	0	0	0	0	0	0	0	0	0	0	0	0	0	0	0	0	0	0	0	0	0	0	0	0	0	0	0	0	0	0	0	0	0	0	0	0	0
SRR21105696	0.000166727	0	0	0	0	0	0.000171969	0	0	0	0	0	0	0	0	0	0	0	0	0	0	0	0	0	0	0	0	0	0	0	0	0	0	0	0	0	0	0	0	0	0	0	0	0	0	0	0	0	0
SRR21105697	9.31011e-05	0	0	0	0	0	0.00010531	0	0	0	0	0	0	0	0	0	0	0	0	0	0	0	0	0	0	0	0	0	0	0	0	0	0	0	0	0	0	0	0	0	0	0	0	0	0	0	0	0.0284207	0
SRR21105698	0.000169027	0	0	0	0	0	0.000162174	0	0	0	0	0	0	0	0	0	0	0	0	0	0	0	0	0	0	0	0	0	0	0	0	0	0	0	0	0	0	0	0	0	0	0	0	0	0	0	0	0	0
SRR21105699	0	0	0	0	0	0	0	0	0	0	0	0	0	0	0	0	0	0	0	0	0	0	0	0	0	0	0	0	0	0	0	0	0	0	0	0	0	0	0	0	0	0	0	0	0	0	0	0	0
SRR21105700	0	0	0	0	0	0	0	0	0	0	0	0	0	0	0	0	0	0	0	0	0	0	0	0	0	0	0	0	0	0	0	0	0	0	0	0	0.0356141	0	0	0	0	0	0	0	0	0	0	0	0
SRR21105701	2.00653e-05	0	0	0	0	0	2.30231e-05	0	0	0	0	0	0	0	0	0	0	0	0	0	0	0	0	0	0	0	0	0	0	0	0	0	0	0	0	0	0	0	0	0	0	0	0	0	0	0	0	0.0561795	0
SRR21105702	0	0	0	0	0	0	0	0	0	0	0	0	0	0	0	0	0	0	0	0	0	0	0	0	0	0	0	0	0	0	0	0	0	0	0	0	0.000106171	0	0	0	0	0	0	0	0	0.0463638	0	0.00243183	0
SRR21105703	2.56434e-05	0	0	0	0	0	3.35142e-05	0	0	0	0	0	0	0	0	0	0	0	0	0	0	0	0	0	0	0.000232672	0	0	0	0	0	0	0	0	0	0	0.00556419	0	0	0	0	0	0	0	0	0.00775924	0.016518	0.027106	0
SRR21105704	0	0	0	0	0	0	0	0	0	0	0	0	0	0	0	0	0	0	0	0	0	0	0	0	0	0	0	0	0	0	0	0	0	0	0	0	0	0	0	0	0	0	0	0	0	0	0.00514157	0.000752854	0
SRR21105706	0	0	0	0	0	0	0	0	0	0	0	0	0	0	0	0	0	0	0	0	0	0	0	0	0	0	0	0	0	0	0	0	0	0	0	0	0.00516489	0	0	0	0	0	0	0	0	0.0147461	0	0	0
SRR21105707	2.1627e-05	0	0	0	0	0	2.24093e-05	0	0	0	0	0	0	0	0	0	0	0	0	0	0	0	0	0	0	0	0	0	0	0	0	0	0	0	0	0	0	0	0	0	0	0	0	0	0	0	0	0.0253033	0
SRR21105708	0	0	0	0	0	0	0	0	0	0	0	0	0	0	0	0	0	0	0	0	0	0	0	0	0	0	0	0	0	0	0	0	0	0	0	0	0.01186	0	0	0	0	0	0	0	0	0.0123758	0.0460407	0.0141157	0
SRR21105709	0	0	0	0	0	0	0	0	0	0	0	0	0	0	0	0	0	0	0	0	0	0	0	0	0	0	0	0	0	0	0	0	0	0	0	0	0.00767882	0	0	0	0	0	0	0	0	0	0	0.0963797	0
SRR21105710	0	0	0	0	0	0	0	0	0	0	0	0	0	0	0	0	0	0	0	0	0	0	0	0	0	0	0	0	0	0	0	0	0	0	0	0	0	0	0	0	0	0	0	0	0	0.00661327	0.0304543	0.0364392	0
SRR21105711	0	0	0	0	0	0	0	0	0	0	0	0	0	0	0	0	0	0	0.00932257	0	0	0	0	0	0	0	0	0	0	0	0	0	0	0	0	0	0	0	0	0	0	0	0	0	0	0	0	0.0450894	0
SRR21105712	0	0	0	0	0	0	0	0	0	0	0	0	0	0	0	0	0	0	0	0	0	0	0	0	0	0	0	0	0	0	0	0	0	0	0	0	0.00463083	0	0	0	0	0	0	0	0	0	0.0485346	0.0282932	0
SRR21105713	0	0	0	0	0	0	0	0	0	0	0	0	0	0	0	0	0	0	0	0	0	0	0	0	0	0.00213109	0	0	0	0	0	0	0	0	0	0	0.01868	0	0	0	0	0	0	0	0	0	0.0222378	0.0453054	0
SRR21105714	0	0	0	0	0	0	0	0	0	0	0	0	0	0	0	0	0	0	0	0	0	0	0	0	0	0	0	0	0	0	0	0	0	0	0	0	0.0696356	0	0	0	0	0	0	0	0	0	0.0572883	0.212072	0
SRR21105715	0	0	0	0	0	0	0	0	0	0	0	0	0	0	0	0	0	0	0	0	0	0	0	0	0	0	0	0	0	0	0	0	0	0	0	0	0.005285	0	0	0	0	0	0	0	0	0	0.0372133	0.0748603	0
SRR21105718	0	0	0	0	0	0	0	0	0	0	0	0	0	0	0.0149046	0	0	0	0	0	0	0	0	0	0	0	0	0	0	0	0	0	0	0	0	0	0	0	0	0	0	0	0	0	0	0	0	0	0
SRR21105719	0	0	0	0	0	0	0	0	0	0	0	0	0	0	0	0	0	0	0.0428753	0	0	0	0	0	0	0	0	0	0	0	0	0	0	0	0	0	0	0	0	0	0	0	0	0	0	0.000960025	3.6583e-05	0.0153285	0
SRR21105720	0	0	0	0	0	0	0	0	0	0	0	0	0	0	0	0	0	0	0	0	0	0	0	0	0	0	0	0	0	0	0	0	0	0	0	0	0	0	0	0	0	0	0	0	0	0	5.59428e-05	0.080082	0
SRR21105721	0	0	0	0	0	0	0	0	0	0	0	0	0	0	0.0487514	0	0	0	0	0	0	0	0	0	0	0	0	0	0	0	0	0	0	0	0	0	0.0237995	0	0	0	0	0	0	0	0	0	0.0467641	0.0879043	0
SRR21105722	0	0	0	0	0	0	0	0	0	0	0	0	0	0	0	0	0	0	0	0	0	0	0	0	0	0	0	0	0	0	0	0	0	0	0	0	0	0	0	0	0	0	0	0	0	0	0	0.00293977	0
SRR21105723	0	0	0	0	0	0	0	0	0	0	0	0	0	0.000187455	0	0	0	0	0	0	0	0	0	0	0	0	0	0	0	0	0	0	0	0	0	0	0	0	0	0	0	0	0	0	0	0	0	0	0
SRR21105724	0	0	0	0	0	0	0	0	0	0	0	0	0	0	0	0	0	0	0	0	0	0	0	0	0	0	0	0	0	0	0	0	0	0	0	0	0.00503294	0	0	0	0	0	0	0	0	0	0.0135574	0	0
SRR21105725	0	0	0	0	0	0	0	0	0	0	0	0	0	0	0	0	0	0	0	0	0	0	0	0	0	0	0	0	0	0	0	0	0	0	0	0	0.021626	0	0	0	0	0	0	0	0	0.0103894	0	0.00552999	0
SRR21105726	0	0	0	0	0	0	0	0	0	0	0	0	0	0	0	0	0	0	0	0	0	0	0	0	0	0	0	0	0	0	0	0	0	0	0	0	0.0634283	0	0	0	0	0	0	0	0	0	0	0.0628699	0
SRR21105727	2.9446e-05	0	0	0	0	0	3.03718e-05	0	0	0	0	0	0	0	0	0	0	0	0	0	0	0	0	0	0	0	0	0	0	0	0	0	0	0	0	0	0.00179083	0	0	0	0	0	0	0	0	0	0	0.0440821	0
SRR21105729	0	0	0	0	0	0	0	0	0	0	0	0	0	0	0.00225917	0	0	0	0	0	0	0	0	0	0	0	0	0	0	0	0	0	0	0	0	0	0	0	0	0	0	0	0	0	0	0	0.0394526	0.0151383	0
SRR21105730	0	0	0	0	0	0	0	0	0	0	0	0	0	0.00617193	0	0	0	0	0	0	0	0	0	0	0	0	0	0	0	0	0	0	0	0	0	0	0	0	0	0	0	0	0	0	0	0	0	0	0
SRR21105731	1.56182e-05	0	0	0	0	0	1.74169e-05	0	0	0	0	0	0	0	0	0	0	0	0	0	0	0	0	0	0	0	0	0	0	0	0	0	0	0	0	0	0	0	0	0	0	0	0	0	0	0	0	0.0477067	0
SRR21105732	0	0	0	0	0	0	0	0	0	0	0	0	0	0	0	0	0	0	0	0	0	0	0	0	0	0	0	0	0	0	0	0	0	0	0	0	0	0	0	0	0	0	0	0	0	0	0	0	0
SRR21105733	1.08893e-05	0	0	0	0	0	1.20731e-05	0	0	0	0	0	0	0	0	0	0	0	0	0	0	0	0	0	0	0	0	0	0	0	0	0	0	0	0	0	0.0179943	0	0	0	0	0	0	0	0	0.0921839	0.0533832	0	0
SRR21105734	0	0	0	0	0	0	0	0	0	0	0	0	0	0	0	0	0	0	0	0	0	0	0	0	0	0	0	0	0	0	0	0	0	0	0	0	0.00502673	0	0	0	0	0	0	0	0	0	0.0687704	0	0
SRR21105735	0	0	0	0	0	0	0	0	0	0	0	0	0	0	0	0	0	0	0	0	0	0	0	0	0.000102102	0.00244606	0	0	0	0	0	0	0	0	0	0	0.0029235	0	0	0	0	0	0	0	0	0.00485662	0.0412702	0.0104424	0
SRR21105736	0	0	0	0	0	0	0	0	0	0	0	0	0	0	0	0	0	0	0	0	0	0	0	0	0	0	0	0	0	0	0	0	0	0	0	0	0	0	0	0	0	0	0	0	0	0	0	0.0141678	0
SRR21105737	0	0	0	0	0	0	0	0	0	0	0	0	0	0	0	0	0	0	0	0	0	0	0	0	0	0	0	0	0	0	0	0	0	0	0	0	0	0	0	0	0	0	0	0	0	0.0118281	0	0.0494517	0
SRR21105738	0	0	0	0	0	0	0	0	0	0	0	0	0	0	0	0	0	0	0	0	0	0	0	0	0	0	0	0	0	0	0	0	0	0	0	0	0	0	0	0	0	0	0	0	0	0	0	0	0
SRR21105740	0	0	0	0	0	0	0	0	0	0	0	0	0	0	0	0	0	0	0	0	0	0	0	0	0	0.00821322	0	0	0	0	0	0	0	0	0	0	0.011329	0	0	0	0	0	0	0	0	0	0	0	0
SRR21105741	0	0	0	0	0	0	0	0	0	0	0	0	0	0	0	0	0	0	0	0	0	0	0	0	0	0	0	0	0	0	0	0	0	0	0	0	0	0	0	0	0	0	0	0	0	0	0	0	0
SRR21105742	0	0	0	0	0	0	0	0	0	0	0	0	0	0	0	0	0	0	0	0	0	0	0	0	0	0	0	0	0	0	0	0	0	0	0	0	0	0	0	0	0	0	0	0	0	0	0	0.0378607	0
SRR21105743	0	0	0	0	0	0	0	0	0	0	0	0	0	0	0.125272	0	0	0	0	0	0	0	0	0	0	0	0	0	0	0	0	0	0	0	0	0	0	0	0	0	0	0	0	0	0	0	0.00322105	0	0
SRR21105744	0	0	0	0	0	0	0	0	0	0	0	0	0	0	0	0	0	0	0	0	0	0	0	0	0	0	0	0	0	0	0	0	0	0	0	0	0.00692142	0	0	0	0	0	0	0	0	0	0.0402615	0	0
SRR21105745	1.70834e-05	0	0	0	0	0	1.9113e-05	0	0	0	0	0	0	0	0	0	0	0	0	0	0	0	0	0	0	0	0	0	0	0	0	0	0	0	0	0	0	0	0	0	0	0	0	0	0	0	0.0500737	0.0575457	0
SRR21105746	0	0	0	0	0	0	0	0	0	0	0	0	0	0	0	0	0	0	0	0	0	0	0	0	0	0	0	0	0	0	0	0	0	0	0	0	0	0	0	0	0	0	0	0	0	0	0.0154668	0.014652	0
SRR21105747	0	0	0	0	0	0	0	0	0	0	0	0	0	0	0	0	0	0	0	0	0	0	0	0	0	0	0	0	0	0	0	0	0	0	0	0	0.0146916	0	0	0	0	0	0	0	0	0	0	0.0221198	0
SRR21105748	0	0	0	0	0	0	0	0	0	0	0	0	0	0	0	0	0	0	0	0	0	0	0	0	0	0	0	0	0	0	0	0	0	0	0	0	0	0	0	0	0	0	0	0	0	0	0.0306775	0.1355	0
SRR21105749	0	0	0	0	0	0	0	0	0	0	0	0	0	0	0.143263	0	0	0	0	0	0	0	0	0	0	0	0	0	0	0	0	0	0	0	0	0	0	0	0	0	0	0	0	0	0	0.0382988	0.0361843	0.0895975	0
SRR21105751	0	0	0	0	0	0	0	0	0	0	0	0	0	0	0	0	0	0	0	0	0	0	0	0	0	0	0	0	0	0	0	0	0	0	0	0	0	0	0	0	0	0	0	0	0	0	0	0.0247992	0
SRR21105752	0	0	0	0	0	0	0	0	0	0	0	0	0	0	0	0	0	0	0	0	0	0	0	0	0	0	0	0	0	0	0	0	0	0	0	0	0	0	0	0	0	0	0	0	0	0	0.0490104	0.0149221	0
SRR21105753	0	0	0	0	0	0	0	0	0	0	0	0	0	0	0	0	0	0	0	0	0	0	0	0	0	0	0	0	0	0	0	0	0	0	0	0	0	0	0	0	0	0	0	0	0	0	0	0.124201	0
SRR21105754	0	0	0	0	0	0	0	0	0	0	0	0	0	0	0	0	0	0	0	0	0	0	0	0	0.00113887	0	0	0	0	0	0	0	0	0	0	0	0.0185636	0	0	0	0	0	0	0	0	0	0	0	0
SRR21105755	0	0	0	0	0	0	0	0	0	0	0	0	0	0	0	0	0	0	0	0	0	0	0	0	0	0	0	0	0	0	0	0	0	0	0	0	0	0	0	0	0	0	0	0	0	0	0	0	0
SRR21105756	0	0	0	0	0	0	0	0	0	0	0	0	0	0	0	0	0	0	0	0	0	0	0	0	0	0	0	0	0	0	0	0	0	0	0	0	0	0	0	0	0	0	0	0	0	0	0	0	0
SRR21105757	0	0	0	0	0	0	0	0	0	0	0	0	0	0	0	0	0	0	0	0	0	0	0	0	0	0	0	0	0	0	0	0	0	0	0	0	0	0	0	0	0	0	0	0	0	0.00657142	0	0.0576053	0
SRR21105758	0	0	0	0	0	0	0	0	0	0	0	0	0	0	0	0	0	0	0	0	0	0	0	0	0	0	0	0	0	0	0	0	0	0	0	0	0	0	0	0	0	0	0	0	0	0	0	0.0115976	0
SRR21105759	0	0	0	0	0	0	0	0	0	0	0	0	0	0.00121946	0.0233477	0	0	0	0	0	0	0	0	0	0	0	0	0	0	0	0	0	0	0	0.0121609	0	0	0	0	0	0	0	0	0	0	0.0119502	0.0576876	0.00220172	0
SRR21105760	0	0	0	0	0	0	0	0	0	0	0	0	0	0	0.0368208	0	0	0	0	0	0	0	0	0	0	0	0	0	0	0	0	0	0	0	0	0	0	0	0	0	0	0	0	0	0	0.0138481	0	0.00141769	0
SRR21105762	0	0	0	0	0	0	0	0	0	0	0	0	0	0	0.0377514	0	0	0	0	0	0	0	0	0	0	0	0	0	0	0	0	0	0	0	0	0	0	0	0	0	0	0	0	0	0	0	3.78175e-05	0.00873576	0
SRR21105763	0	0	0	0	0	0	0	0	0	0	0	0	0	0	0	0	0	0	0	0	0	0	0	0	0	0	0	0	0	0	0	0	0	0	0	0	0	0	0	0	0	0	0	0	0	0	0	0.0226574	0
SRR21105764	0	0	0	0	0	0	0	0	0	0	0	0	0	0	0	0	0	0	0	0	0	0	0	0	0	0	0	0	0	0	0	0	0	0	0	0	0.0117516	0	0	0	0	0	0	0	0	0	0	0.0308874	0
SRR21105765	0	0	0	0	0	0	0	0	0	0	0	0	0	0	0	0	0	0	0	0	0	0	0	0	0	0	0	0	0	0	0	0	0	0	0	0	0	0	0	0	0	0	0	0	0	0	0	0.0488904	0
SRR21105766	0	0	0	0	0	0	0	0	0	0	0	0	0	0	0	0	0	0	0	0	0	0	0	0	0	0	0	0	0	0	0	0	0	0	0	0	0	0	0	0	0	0	0	0	0	0	9.21684e-05	0	0
SRR21105767	0	0	0	0	0	0	0	0	0	0	0	0	0	0	0.052236	0	0	0	0	0	0	0	0	0	0	0.00633514	0	0	0	0	0	0	0	0	0	0	0.0274193	0	0	0	0	0	0	0	0	0	0	0	0
SRR21105768	0	0	0	0	0	0	0	0	0	0	0	0	0	0	0	0	0	0	0	0	0	0	0	0	0	0	0	0	0	0	0	0	0	0	0	0	0	0	0	0	0	0	0	0	0	0	0	0	0
SRR21105769	0	0	0	0	0	0	0	0	0	0	0	0	0	0	0	0	0	0	0	0	0	0	0	0	0	0	0	0	0	0	0	0	0	0	0	0	0	0	0	0	0	0	0	0	0	0	6.33559e-05	0	0
SRR21105770	0	0	0	0	0	0	0	0	0	0	0	0	0	0	0	0	0	0	0	0	0	0	0	0	0	0	0	0	0	0	0	0	0	0	0	0	0.00517191	0	0	0	0	0	0	0	0	0	0	0.0803655	0
SRR21105771	0	0	0	0	0	0	0	0	0	0	0	0	0	0	0	0	0	0	0	0	0	0	0	0	0	0	0	0	0	0	0	0	0	0	0	0	0	0	0	0	0	0	0	0	0	0	0	0.0306301	0
SRR21105773	0	0	0	0	0	0	0	0	0	0	0	0	0	0	0	0	0	0	0	0	0	0	0	0	0	0	0	0	0	0	0	0	0	0	0	0	0	0	0	0	0	0	0	0	0	0	0	0.15896	0
SRR21105774	0	8.48498e-05	0	0	0	0	0	0	0	0	0	0	0	0	0	0	0	0	0	0	0	0	0	0	0	0.000660109	0	0	0	0	0	0	0	0	0	0	0	0	0	0	0	0	0	0	0	0.0209191	0.00234656	0.0622179	0
SRR21105775	1.57548e-05	0	0	0	0	0	1.48458e-05	0	0	0	0	0	0	0	0	0	0	0	0	0	0	0	0	0	0	0	0	0	0	0	0	0	0	0	0	0	0	0	0	0	0	0	0	0	0	0	0	0.0349524	0
SRR21105776	4.02221e-05	0	0	0	0	0	0	0	0	0	0	0	0	0	0	0	0	0	0	0	0	0	0	0	0	0	0	0	0	0	0	0	0	0	0	0	0	0	0	0	0	0	0	0	0	0	0.0216597	0.0868724	0
SRR21105777	0	0	0	0	0	0	0	0	0	0	0	0	0	0	0	0	0	0	0	0	0	0	0	0	0	0.00402728	0	0	0	0	0	0	0	0	0	0	0	0	0	0	0	0	0	0	0	0	0.0339462	0.000543007	0
SRR21105778	0	0	0	0	0	0	0	0	0	0	0	0	0	0	0.129362	0	0	0	0	0	0	0	0	0	0	0	0	0	0	0	0	0	0	0	0	0	0	0	0	0	0	0	0	0	0	0	3.69386e-05	0.0524745	0
SRR21105779	0	0	0	0	0	0	0	0	0	0	0	0	0	0	0	0	0	0	0	0	0	0	0	0	0	0	0	0	0	0	0	0	0	0	0	0	0	0	0	0	0	0	0	0	0	0	0	0	0
SRR21105780	0	0	0	0	0	0	0	0	0	0	0	0	0	0	0	0	0	0	0	0	0	0	0	0	0	0	0	0	0	0	0	0	0	0	0	0	0	0	0	0	0	0	0	0	0	0	0.0479308	0.0325098	0
SRR21105781	6.34552e-05	0	0	0	0	0	6.45165e-05	0	0	0	0	0	0	0	0	0	0	0	0	0	0	0	0	0	0	0	0	0	0	0	0	0	0	0	0	0	0.0252976	0	0	0	0	0	0	0	0	0	0	0.0103252	0
SRR21105782	0	0.000350783	0	0	0	0	0	0	0.00332426	0	0	0	0	0	0	0	0	0	0	0	0	0	0	0	0	0	0	0	0	0	0	0	0	0	0	0	0.196157	0	0	0.00076601	0	0	0	0	0	0	0.0202146	0	0
SRR21105871	0.0672751	0	0	0	0	0	0.0770968	0	0	0	0	0	0	0	0	0	0	0	0	0	0	0	0	0	0	0	0	0	0	0	0	0	0	0	0	0	0	0	0	0	0	0	0	0	0	0	0	0	0
SRR21105872	0.00962089	0	0	0	0	0	0.0113953	0	0	0	0	0	0	0	0	0	0	0	0	0	0	0	0	0	0	0	0	0	0	0	0	0	0	0	0	0	0	0	0	0	0	0	0	0	0	0	0	0	0
SRR21105874	0.000165644	0	0	0	0	0	0.00017748	0	0	0	0	0	0	0	0	0	0	0	0	0	0	0	0	0	0	0	0	0	0	0	0	0	0	0	0	0	0	0	0	0	0	0	0	0	0	0	0	0	0
SRR21105875	0	0	0	0	0	0	0	0	0	0	0	0	0	0	0	0	0	0	0	0	0	0	0	0	0	0	0	0	0	0	0	0	0	0	0	0	0.00783493	0	0	0	0	0	0	0	0	0.00817569	0.0479402	0.00932506	0
SRR21105876	0	0	0	0	0	0	0	0	0	0	0	0	0	0	0	0	0	0	0	0	0	0	0	0	0	0	0	0	0	0	0	0	0	0	0	0	0	0	0	0	0	0	0	0	0	0	0	0.136069	0
SRR21105877	0	0	0	0	0	0	0	0	0	0	0	0	0	0	0	0	0	0	0	0	0	0	0	0	0	0	0	0	0	0	0	0	0	0	0	0	0	0	0	0	0	0	0	0	0	0	0	0.00917811	0
SRR21105878	0	0	0	0	0	0	0	0	0	0	0	0	0	0	0	0	0	0	0	0	0	0	0	0	0	0	0	0	0	0	0	0	0	0	0	0	0	0	0	0	0	0	0	0	0	0	0	0	0
SRR21105879	0.0749503	0	0	0	0	0	0.0764371	0	0	0	0	0	0	0	0	0	0	0	0	0	0	0	0	0	0	0	0	0	0	0	0	0	0	0	0	0	0	0	0	0	0	0	0	0	0	0	0	0	0
SRR21105880	6.48994e-05	0	0	0	0	0	6.72469e-05	0	0	0	0	0	0	0	0	0	0	0	0	0	0	0	0	0	0	0	0	0	0	0	0	0	0	0	0	0	0	0	0	0	0	0	0	0	0	0	0	0	0
SRR21105881	0.078024	0	0	0	0	0	0.0819429	0	0	0	0	0	0	0	0	0	0	0	0	0	0	0	0	0	0	0	0	0	0	0	0	0	0	0	0	0	0	0	0	0	0	0	0	0	0	0	0	0	0
SRR21105882	0	0	0	0	0	0	0	0	0	0	0	0	0	0	0	0	0	0	0	0	0	0	0	0	0	0	0	0	0	0	0	0	0	0	0	0	0	0	0	0	0	0	0	0	0	0	0	0	0
SRR21105883	0.000167297	0	0	0	0	0	0.000174457	0	0	0	0	0	0	0	0	0	0	0	0	0	0	0	0	0	0	0	0	0	0	0	0	0	0	0	0	0	0	0	0	0	0	0	0	0	0	0	0	0	0
SRR21105885	0	0	0	0	0	0	0	0	0	0	0	0	0	0	0	0	0	0	0	0	0	0	0	0	0	0	0	0	0	0	0	0	0	0	0	0	0.00249619	0	0	0	0	0	0	0	0	0	0	0.0326051	0
SRR21105886	0.0652888	0	0	0	0	0	0.082913	0	0	0	0	0	0	0	0	0	0	0	0	0	0	0	0	0	0	0	0	0	0	0	0	0	0	0	0	0	0	0	0	0	0	0	0	0	0	0	0	0	0
SRR21105887	0.000148545	0	0	0	0	0	0.000153025	0	0	0	0	0	0	0	0	0	0	0	0	0	0	0	0	0	0	0	0	0	0	0	0	0	0	0	0	0	0	0	0	0	0	0	0	0	0	0	0	0	0
SRR21105888	0.000431537	0	0	0	0	0	0.000407362	0	0	0	0	0	0	0	0	0	0	0	0	0	0	0	0	0	0	0.052147	0	0	0	0	0	0	0	0	0	0	0	0	0	0	0	0	0	0	0	0.0184478	0.00649879	0	0
SRR21105889	0	0	0	0	0	0	0	0	0	0	0	0	0	0	0	0	0	0	0	0	0	0	0	0	0	0	0	0	0	0	0	0	0	0	0	0	0	0	0	0	0	0	0	0	0	0	0	0	0
SRR21105890	0	0	0	0	0	0	0	0	0	0	0	0	0	0	0	0	0	0	0	0	0	0	0	0	0	0	0	0	0	0	0	0	0	0	0	0	0	0	0	0	0	0	0	0	0	0	0	0	0
SRR21105891	0	0	0	0	0	0	0	0	0	0	0	0	0	0	0	0	0	0	0	0	0	0	0	0	0	0	0	0	0	0	0	0	0	0	0	0	0	0	0	0	0	0	0	0	0	0	0	0	0
SRR21105892	6.64398e-05	0	0	0	0	0	5.73419e-05	0	0	0	0	0	0	0	0	0	0	0	0.0397667	0	0	0	0	0	0	0	0	0	0	0	0	0	0	0	0	0	0	0	0	0	0	0	0	0	0	0	0	0.116373	0
SRR21105893	0	0	0	0	0	0	0	0	0	0	0	0	0	0	0	0	0	0	0	0	0	0	0	0	0	0	0	0	0	0	0	0	0	0	0	0	0.0509601	0	0	0	0	0	0	0	0	0	4.28862e-05	0	0
SRR21105894	0.000155568	0	0	0	0	0	0.000177881	0	0	0	0	0	0	0	0	0	0	0	0	0	0	0	0	0	0	0	0	0	0	0	0	0	0	0	0	0	0	0	0	0	0	0	0	0	0	0	0	0	0
[truncated: 671 more columns]

## Sheet: TableS4
microbe	p_value	statistic	fdr	log2FC	significance
g__Absconditabacteriales_(SR1)	0.136281	55598.5	0.337968	1.61041	Not Significant
g__Acetobacteraceae_unclassified	0.930321	55068	0.951385	-0.132511	Not Significant
g__Acholeplasma	9.3083e-55	20695	1.26127e-52	-10.1862	Up in HC
g__Acidaminococcaceae_unclassified	0.105542	55803	0.292716	3.68749	Not Significant
g__Acidaminococcus	0.243158	56085	0.511066	1.57425	Not Significant
g__Acinetobacter	0.67818	55525	0.855777	-2.82984	Not Significant
g__Actinobacillus	0.929902	55205	0.951385	1.45181	Not Significant
g__Actinomyces	0.101503	51170	0.286534	-0.297099	Not Significant
g__Actinomycetaceae_unclassified	0.547446	55270	0.772698	4.71768	Not Significant
g__Aeriscardovia	0.644222	54914	0.835331	0.418198	Not Significant
g__Aeromonas	0.487948	55246.5	0.733086	10.2664	Not Significant
g__Agathobacter	0.614564	55322.5	0.820427	-0.472505	Not Significant
g__Aggregatibacter	0.0123124	60672	0.0606667	1.16065	Not Significant
g__Akkermansia	0.0199289	56134	0.0881389	5.76762	Not Significant
g__Alistipes	0.0252367	57300	0.105218	1.8331	Not Significant
g__Alloprevotella	6.53666e-12	71851	1.77143e-10	1.34029	Up in OSCC
g__Alloscardovia	0.495183	55968	0.733304	0.802309	Not Significant
g__Alysiella	0.308473	54399	0.588705	1.32888	Not Significant
g__Amnipila	6.25332e-57	19408.5	1.69465e-54	-9.6199	Up in HC
g__Anaerococcus	0.386233	55499	0.658927	8.58063	Not Significant
g__Anaeroglobus	0.275354	57136	0.536841	1.02344	Not Significant
g__Anaerostipes	0.000286594	58220	0.00298719	2.54593	Up in OSCC
g__Anaerotruncus	0.487948	55246.5	0.733086	3.79392	Not Significant
g__Anaerovoracaceae_unclassified	0.929295	55143	0.951385	1.12264	Not Significant
g__Ascochyta	1.68026e-53	21557.5	1.51783e-51	-6.63559	Up in HC
g__Atopobiaceae_unclassified	0.00347357	52035	0.0224128	-0.718045	Not Significant
g__Atopobium	0.903989	55326.5	0.951385	0.444753	Not Significant
g__Bacillus	0.165991	55837	0.388471	-0.280554	Not Significant
g__Bacteroidales_unclassified	0.57695	55818	0.799352	4.23312	Not Significant
g__Bacteroides	4.729e-07	62790	8.00975e-06	3.97447	Up in OSCC
g__Barnesiella	0.233058	56000	0.497313	2.02106	Not Significant
g__Bergeyella	0.198953	53072	0.438344	-0.31552	Not Significant
g__Bifidobacterium	0.00242267	60300	0.0177444	1.31168	Up in OSCC
g__Bilophila	0.0149824	57920	0.0712322	2.78476	Not Significant
g__Blautia	0.00500691	56889	0.0294972	3.26763	Up in OSCC
g__Brevibacillus	0.639231	54912	0.835331	-1.90217	Not Significant
g__Brevibacterium	0.198065	55892	0.438344	1.19435	Not Significant
g__Brevundimonas	0.492331	55244.5	0.733086	0.241818	Not Significant
g__Bulleidia	0.95237	54964	0.963031	2.2704	Not Significant
g__Burkholderiales_unclassified	0.661888	54571	0.850769	1.49066	Not Significant
g__Butyricicoccus	0.0787617	56007.5	0.234554	3.07225	Not Significant
g__Butyricimonas	0.0569307	56685	0.188149	0.684379	Not Significant
g__Butyrivibrio	0.0193846	52356	0.0875539	0.206215	Not Significant
g__Campylobacter	0.00037364	63594	0.0036163	0.900268	Not Significant
g__Candidatus_Methanomethylophilus	0.641725	54913	0.835331	-1.28629	Not Significant
g__Candidatus_Saccharimonas	0.0493891	51927	0.169424	-0.130792	Not Significant
g__Candidatus_Solibacter	0.930321	55068	0.951385	-1.39506	Not Significant
g__Capnocytophaga	1.8945e-08	68882	3.42274e-07	1.08255	Up in OSCC
g__Cardiobacteriaceae_unclassified	0.13843	54313.5	0.337968	-1.61915	Not Significant
g__Cardiobacterium	0.416436	53475	0.683965	0.512754	Not Significant
g__Carnobacteriaceae_unclassified	0.000249074	57376.5	0.00269996	8.20105	Up in OSCC
g__Catonella	0.167716	56649	0.388471	2.91825	Not Significant
g__Caulobacter	0.487948	55246.5	0.733086	3.19038	Not Significant
g__Centipeda	0.523236	54526.5	0.758272	2.97872	Not Significant
g__Chloroplast	0.259363	52887	0.519801	-0.0348255	Not Significant
g__Christensenellaceae_R-7_group	0.0723402	55775	0.220272	1.7868	Not Significant
g__Chryseobacterium	0.822989	55175	0.951385	1.34688	Not Significant
g__Cladosporium	0.639231	54912	0.835331	-4.71678	Not Significant
g__Cloacibacillus	0.00947317	56945	0.0484383	4.9666	Up in OSCC
g__Clostridia_UCG-014	0.415131	53308.5	0.683965	0.0412392	Not Significant
g__Clostridia_vadinBB60_group	0.510118	55677.5	0.743594	3.07678	Not Significant
g__Clostridioides	0.926932	55069	0.951385	1.24065	Not Significant
g__Clostridium_sensu_stricto_1	0.0610961	55974	0.192524	2.60208	Not Significant
g__Colidextribacter	0.027224	56582	0.110115	2.77665	Not Significant
g__Collinsella	0.000676669	58298.5	0.00611258	3.21098	Up in OSCC
g__Comamonadaceae_unclassified	0.992702	55032.5	0.992702	0.927378	Not Significant
g__Coprococcus	0.0178339	57014	0.0819149	1.80567	Not Significant
g__Coriobacteriales_unclassified	0.768214	54937.5	0.942018	1.05331	Not Significant
g__Corynebacteriaceae_unclassified	0.136695	54444	0.337968	-4.36606	Not Significant
g__Corynebacterium	0.262778	52541	0.519801	1.20971	Not Significant
g__Cryptobacterium	0.542849	53986.5	0.772698	0.421825	Not Significant
g__Cupriavidus	0.83592	54956	0.951385	-0.474851	Not Significant
g__Cutibacterium	0.327392	55444	0.589007	7.75521	Not Significant
g__Defluviitaleaceae_UCG-011	0.213805	53554.5	0.463528	0.475342	Not Significant
g__Desulfobulbus	0.273473	56163	0.536841	0.448722	Not Significant
g__Desulfomicrobium	0.828533	54896	0.951385	-0.129836	Not Significant
g__Desulfovibrio	0.877341	55252	0.951385	1.96166	Not Significant
g__Dialister	0.00368399	61621.5	0.0232177	1.51098	Up in OSCC
g__Diptera	0.119437	56037.5	0.32047	1.00263	Not Significant
g__Dorea	0.000198592	58192.5	0.00224243	3.66022	Up in OSCC
g__Eggerthia	0.558625	54417	0.780347	0.860235	Not Significant
g__Eikenella	2.71703e-11	65741.5	6.69377e-10	1.51398	Up in OSCC
g__Eisenbergiella	0.487948	55246.5	0.733086	2.67052	Not Significant
g__Enhydrobacter	0.490137	55245.5	0.733086	0.970544	Not Significant
g__Entamoeba	0.124086	54170	0.326479	-2.31637	Not Significant
g__Enterobacter	7.49471e-52	21784	5.07767e-50	-10.0967	Up in HC
g__Enterobacterales_unclassified	0.0599876	55978	0.192524	4.42366	Not Significant
g__Enterobacteriaceae_unclassified	0.00857634	58678	0.0455723	0.0139148	Not Significant
g__Enterococcus	0.327392	55444	0.589007	3.07219	Not Significant
g__Erysipelatoclostridium	0.551053	55268	0.773758	1.44624	Not Significant
g__Erysipelotrichaceae_UCG-003	5.88964e-05	58730	0.000725497	3.26292	Up in OSCC
g__Erysipelotrichaceae_UCG-006	0.135675	55825	0.337968	6.29186	Not Significant
g__Erysipelotrichaceae_unclassified	0.405113	55522	0.677688	1.95377	Not Significant
g__Escherichia-Shigella	3.25698e-15	68931	1.1033e-13	-0.16903	Not Significant
g__Eubacteriaceae_unclassified	0.330366	54301	0.589007	0.700707	Not Significant
g__Eubacterium	0.876041	54703	0.951385	0.294046	Not Significant
g__Euglenophyceae_unclassified	0.543975	54474	0.772698	0.131991	Not Significant
g__Ezakiella	0.25669	55423	0.519801	5.61275	Not Significant
g__F0058	0.378002	55459	0.656657	-0.568479	Not Significant
g__F0332	0.877311	55110	0.951385	-0.321711	Not Significant
g__Faecalibacterium	2.76299e-05	59367.5	0.000394089	3.29961	Up in OSCC
g__Faecalitalea	0.487948	55246.5	0.733086	4.24802	Not Significant
g__Family_XIII_UCG-001	0.329597	54620.5	0.589007	-5.72356	Not Significant
g__Faucicola	0.0101844	53261	0.0511107	-1.36578	Not Significant
g__Fenollaria	0.672179	54826	0.855214	0.961558	Not Significant
g__Filifactor	0.00212218	62112	0.0164317	1.34227	Up in OSCC
g__Flavobacteriaceae_unclassified	0.414716	54643	0.683965	-1.52915	Not Significant
g__Flavonifractor	0.028311	56763.5	0.112475	1.33896	Not Significant
g__Fretibacterium	0.944426	55201	0.962179	0.0933461	Not Significant
g__Fusicatenibacter	0.322536	55448	0.589007	2.46123	Not Significant
g__Fusobacteriaceae_unclassified	0.930321	55068	0.951385	-1.99725	Not Significant
g__Fusobacteriales_unclassified	0.136823	54310.5	0.337968	-6.00064	Not Significant
g__Fusobacterium	8.21454e-31	83207.5	3.71024e-29	2.07527	Up in OSCC
g__Gardnerella	0.487948	55246.5	0.733086	3.30685	Not Significant
g__Gemella	0.00340828	62218.5	0.0224128	0.253664	Not Significant
g__Gracilibacteria	0.712536	54316.5	0.889849	1.18792	Not Significant
g__Granulicatella	0.00411565	61922	0.0253487	0.485653	Not Significant
g__Haemophilus	0.486264	56752	0.733086	-0.234631	Not Significant
g__Halomonas	0.0992567	57713.5	0.283143	1.40494	Not Significant
g__Helicobacter	0.369943	55466	0.650809	2.11405	Not Significant
g__Helicobacteraceae_unclassified	0.0500899	54132	0.169679	-6.1215	Not Significant
g__Holdemanella	0.0377082	55955.5	0.136319	5.03441	Not Significant
g__Howardella	0.00754575	58122	0.0417326	2.35605	Up in OSCC
g__Hungatella	0.251289	55674	0.519801	2.24913	Not Significant
g__Incertae_Sedis_unclassified	0.492331	55244.5	0.733086	-6.83864	Not Significant
g__Intestinimonas	0.926932	55069	0.951385	2.07238	Not Significant
g__JGI_0000069-P22	0.137892	54312.5	0.337968	-0.444761	Not Significant
g__Johnsonella	0.968833	54972	0.972422	1.23819	Not Significant
g__Kingella	0.823543	54806.5	0.951385	1.38386	Not Significant
g__Klebsiella	0.372234	55464	0.650809	0.270002	Not Significant
g__Lachnoanaerobaculum	0.967968	55140.5	0.972422	0.249606	Not Significant
g__Lachnoclostridium	0.00273451	57989.5	0.0195014	2.17499	Up in OSCC
g__Lachnospira	0.140778	55815	0.340632	1.64386	Not Significant
g__Lachnospiraceae	0.871734	55310.5	0.951385	2.28967	Not Significant
g__Lachnospiraceae_NK3A20_group	0.926932	55069	0.951385	0.326672	Not Significant
g__Lachnospiraceae_NK4A136_group	0.0355411	56384	0.133773	2.79426	Not Significant
g__Lachnospiraceae_UCG-004	0.0605398	55976	0.192524	2.1571	Not Significant
g__Lachnospiraceae_unclassified	0.061071	58319.5	0.192524	1.30959	Not Significant
g__Lactobacillales_unclassified	0.157692	58296	0.374864	0.0845326	Not Significant
g__Lactobacillus	0.0242033	59917	0.102486	1.21339	Not Significant
g__Lactococcus	0.877311	55110	0.951385	1.05113	Not Significant
g__Lautropia	0.596201	56271.5	0.807852	0.441066	Not Significant
g__Lawsonella	0.385157	54759	0.658927	-0.15974	Not Significant
g__Leptotrichia	0.00785363	61363	0.0425667	0.913411	Not Significant
g__Leptotrichiaceae_unclassified	0.918289	55152	0.951385	0.969067	Not Significant
g__Leuconostoc	0.58731	55316	0.803844	3.21225	Not Significant
g__Lineage_IV	0.0896146	54162	0.258357	-0.395541	Not Significant
g__MVP-15	0.926932	55069	0.951385	1.80809	Not Significant
g__Macrococcus	0.89785	55090	0.951385	-1.23772	Not Significant
g__Magnoliophyta	0.0377266	52955	0.136319	-3.94869	Not Significant
g__Mammalia	0.0521999	52643.5	0.174644	-0.459631	Not Significant
g__Megamonas	0.000959134	58371.5	0.00812266	2.97805	Up in OSCC
g__Megasphaera	0.386603	57086	0.658927	0.632778	Not Significant
g__Methanobrevibacter	0.903468	54986.5	0.951385	2.72472	Not Significant
g__Microbacterium	0.693627	54719.5	0.870245	1.52373	Not Significant
g__Micrococcaceae_unclassified	0.0267602	56360.5	0.109879	5.95256	Not Significant
g__Micrococcales_unclassified	0.166689	56174	0.388471	1.56803	Not Significant
g__Mitochondria	0.91404	55219.5	0.951385	3.56863	Not Significant
g__Mobiluncus	0.326174	55445	0.589007	4.12185	Not Significant
g__Mogibacterium	0.261663	57574	0.519801	0.311467	Not Significant
g__Moraxella	0.122503	53437	0.325473	-0.887665	Not Significant
g__Morganella	0.67078	54825	0.855214	-2.26433	Not Significant
g__Mycoplasma	1.45034e-08	67193	2.80745e-07	0.809456	Not Significant
g__Negativibacillus	0.487948	55246.5	0.733086	3.45075	Not Significant
g__Neisseria	2.46804e-09	40307	5.14491e-08	-0.782173	Not Significant
g__Neisseriaceae_unclassified	0.00493301	61386	0.0294972	0.530511	Not Significant
g__Nocardiaceae_unclassified	0.546797	55608	0.772698	2.37391	Not Significant
g__Novosphingobium	0.926932	55069	0.951385	0.872453	Not Significant
g__Ochrobactrum	0.259232	55421	0.519801	0.863131	Not Significant
g__Odoribacter	0.14606	56778	0.350286	1.4569	Not Significant
g__Oligohymenophorea_unclassified	0.926932	55069	0.951385	1.44987	Not Significant
g__Olsenella	0.0477894	52851.5	0.168194	-1.4548	Not Significant
g__Oribacterium	0.758001	55769.5	0.942018	0.131286	Not Significant
g__Oscillibacter	0.0686937	56472	0.211545	1.95451	Not Significant
g__Oscillospiraceae_unclassified	0.106933	55800	0.292716	2.59204	Not Significant
g__P5D1-392	0.329838	55442	0.589007	1.32427	Not Significant
g__Paenibacillus	0.492331	55244.5	0.733086	0.707667	Not Significant
g__Paeniclostridium	0.0327621	56160	0.12505	5.02697	Not Significant
g__Parabacteroides	0.00142598	58139	0.0117103	2.5264	Up in OSCC
g__Paracoccus	0.255425	55424	0.519801	4.21617	Not Significant
g__Paraprevotella	0.662407	54819	0.850769	-0.742059	Not Significant
g__Parascardovia	0.78793	55224	0.951385	5.61295	Not Significant
g__Parasutterella	0.768214	54937.5	0.942018	1.52071	Not Significant
g__Parvimonas	1.44958e-13	72942	4.36484e-12	1.64142	Up in OSCC
g__Pasteurellaceae_unclassified	0.00583788	61403	0.0329597	0.150202	Not Significant
g__Pediococcus	0.926932	55069	0.951385	3.72384	Not Significant
g__Peptoanaerobacter	0.0136919	58636	0.0662592	3.53443	Not Significant
g__Peptococcus	0.222916	52980	0.479447	0.749599	Not Significant
g__Peptoniphilus	3.68816e-11	63051	8.3291e-10	2.24034	Up in OSCC
g__Peptostreptococcaceae	0.879877	54889	0.951385	1.31381	Not Significant
g__Peptostreptococcaceae_unclassified	0.921197	55191.5	0.951385	2.26361	Not Significant
g__Peptostreptococcales-Tissierellales_unclassified	0.00887107	52834.5	0.0462319	-1.66176	Up in HC
g__Peptostreptococcus	4.17886e-05	64737.5	0.00055357	0.801032	Not Significant
g__Phascolarctobacterium	0.000883553	59070	0.00772396	2.0588	Up in OSCC
g__Phocaeicola	0.137688	57439.5	0.337968	1.04457	Not Significant
g__Porphyromonas	0.472246	56820	0.733086	-0.335314	Not Significant
g__Prevotella	0.000313417	63948	0.00314578	0.276502	Not Significant
g__Prevotellaceae_NK3B31_group	0.926932	55069	0.951385	1.17743	Not Significant
g__Prevotellaceae_UCG-001	0.606083	55396	0.817156	6.77	Not Significant
g__Prevotellaceae_unclassified	0.173796	57986	0.395787	1.04804	Not Significant
g__Propionibacterium	0.788995	55212	0.951385	1.54476	Not Significant
g__Proteus	0.837708	54957	0.951385	-2.04459	Not Significant
g__Pseudomonas	0.00219584	59633	0.0165298	-0.512463	Not Significant
g__Pseudopropionibacterium	0.762941	54533.5	0.942018	0.20801	Not Significant
g__Pseudoramibacter	0.0679193	57307	0.211545	2.33908	Not Significant
g__Pyramidobacter	0.128973	57108.5	0.336074	1.43349	Not Significant
g__RF39	0.00547567	53224	0.0315725	1.83915	Up in OSCC
g__Rheinheimera	0.930321	55068	0.951385	-0.131672	Not Significant
g__Rhodanobacter	0.288138	54493	0.553797	0.265916	Not Significant
g__Rikenellaceae_RC9_gut_group	0.254232	56061	0.519801	4.10823	Not Significant
g__Rodentibacter	0.89785	55090	0.951385	-1.55285	Not Significant
g__Romboutsia	0.106004	55802	0.292716	3.47078	Not Significant
g__Roseburia	0.000407463	57982	0.00380767	2.40826	Up in OSCC
g__Rothia	0.678938	56046	0.855777	0.090309	Not Significant
g__Ruminococcaceae_unclassified	0.322536	55448	0.589007	1.96434	Not Significant
g__Ruminococcus	0.863075	55128	0.951385	-1.58267	Not Significant
g__Saccharimonadaceae_unclassified	0.390733	56843	0.661805	0.768976	Not Significant
g__Saccharimonadales_unclassified	0.0156878	51617.5	0.0732998	0.785376	Not Significant
g__Saccharomycetales_unclassified	0.590632	54704.5	0.804327	1.33962	Not Significant
g__Scardovia	1.12662e-20	33440.5	4.36162e-19	-4.49251	Up in HC
g__Selenomonadaceae_unclassified	0.0286374	59638	0.112475	0.676973	Not Significant
g__Selenomonas	0.0320158	60234	0.123947	0.621791	Not Significant
g__Shewanella	0.115023	56049.5	0.311711	2.53172	Not Significant
g__Shuttleworthia	0.0489837	51708.5	0.169424	0.361339	Not Significant
g__Simonsiella	0.644222	54914	0.835331	6.74868	Not Significant
g__Slackia	0.364945	56457.5	0.646406	0.726535	Not Significant
g__Sneathia	0.911746	55130.5	0.951385	1.73798	Not Significant
g__Solobacterium	0.281423	52709	0.544754	-0.0695104	Not Significant
g__Sphaerochaeta	0.505614	54777	0.743594	-3.30606	Not Significant
g__Sphingomonadaceae_unclassified	0.926932	55069	0.951385	0.467791	Not Significant
g__Spirochaetaceae_unclassified	3.18836e-51	22061	1.72809e-49	-10.1135	Up in HC
g__Staphylococcus	0.833769	55237	0.951385	3.82987	Not Significant
g__Stenotrophomonas	0.582831	55287.5	0.801762	0.768759	Not Significant
g__Stomatobaculum	0.172276	53308	0.39565	0.355829	Not Significant
g__Streptobacillus	0.403033	55879	0.677688	4.61725	Not Significant
g__Streptococcus	0.0205812	49331	0.0885318	-0.665916	Not Significant
g__Subdoligranulum	0.00017291	58386	0.00203734	2.93318	Up in OSCC
g__Sutterella	0.0201646	56976	0.0881389	-1.47169	Not Significant
g__Sutterellaceae_unclassified	0.487948	55246.5	0.733086	4.21933	Not Significant
g__TM7a	0.510363	54780	0.743594	-0.660302	Not Significant
g__TM7x	0.531013	53949	0.765449	0.47539	Not Significant
g__Tannerella	0.00210888	47514	0.0164317	-0.964058	Not Significant
g__Treponema	4.28966e-05	64704.5	0.00055357	1.69643	Up in OSCC
g__Trichomonas	0.926932	55069	0.951385	3.33778	Not Significant
g__Tyzzerella	0.00331291	57297	0.0224128	3.18027	Up in OSCC
g__UBA1819	0.186287	55625	0.417221	2.64069	Not Significant
g__UCG-002	0.0365165	56377	0.135561	2.56052	Not Significant
g__UCG-003	0.0386837	56362	0.137938	0.679987	Not Significant
g__UCG-004	0.930321	55068	0.951385	-0.91695	Not Significant
g__Veillonella	0.0776687	59388	0.233869	0.234503	Not Significant
g__Veillonellaceae	0.950795	54969	0.963031	0.324698	Not Significant
g__Veillonellaceae_unclassified	0.00294148	57691	0.0204395	1.88113	Up in OSCC
g__W5053	0.468505	54423	0.733086	3.35763	Not Significant
g__Weeksellaceae_unclassified	0.842913	55140	0.951385	2.95665	Not Significant
g__Weissella	0.885882	54975.5	0.951385	5.90323	Not Significant
g__Wolinella	0.611992	55324.5	0.820427	0.43641	Not Significant
g__Xanthobacteraceae_unclassified	0.490137	55245.5	0.733086	6.03886	Not Significant
g__[Clostridium]_innocuum_group	0.578129	55290.5	0.799352	2.11619	Not Significant
g__[Eubacterium]_brachy_group	0.208686	57663	0.45608	-0.0562672	Not Significant
g__[Eubacterium]_coprostanoligenes_group	0.893072	55092	0.951385	2.1513	Not Significant
g__[Eubacterium]_eligens_group	0.329597	54620.5	0.589007	-3.3101	Not Significant
g__[Eubacterium]_nodatum_group	0.177733	51958.5	0.401381	-0.153555	Not Significant
g__[Eubacterium]_ruminantium_group	0.0838078	54291	0.246565	-3.33192	Not Significant
g__[Eubacterium]_siraeum_group	0.639231	54912	0.835331	-4.05419	Not Significant
g__[Eubacterium]_ventriosum_group	0.492331	55244.5	0.733086	0.414955	Not Significant
g__[Eubacterium]_yurii_group	0.322192	56767	0.589007	2.27665	Not Significant
g__[Ruminococcus]_gnavus_group	7.36126e-06	59217.5	0.000117347	2.75082	Up in OSCC
g__[Ruminococcus]_torques_group	2.54612e-05	59129	0.000383332	3.09736	Up in OSCC
g__p-2534-18B5_gut_group	0.843076	54960	0.951385	4.74508	Not Significant
g__unclassified	0.243275	57871.5	0.511066	0.111634	Not Significant
g__uncultured	0.0846144	59310	0.246565	0.133047	Not Significant

## Sheet: TableS5
microbe	p_value	statistic	fdr	log2FC	significance
s__Abiotrophia_unclassified	5.31158e-54	21506	3.55876e-52	-10.277	Up in HC
s__Absconditabacteriales_(SR1)_unclassified	0.136281	55598.5	0.40239	1.70167	Not Significant
s__Acetobacteraceae_unclassified	0.930321	55068	0.946209	-0.113988	Not Significant
s__Acholeplasma_sp.	0.926932	55069	0.946209	0.602889	Not Significant
s__Acholeplasma_unclassified	1.11881e-54	20789	1.23369e-52	-9.78471	Up in HC
s__Acholeplasmatales_bacterium	0.593698	55447	0.830867	1.23579	Not Significant
s__Acidaminococcaceae_unclassified	0.105542	55803	0.352909	3.74434	Not Significant
s__Acidaminococcus_unclassified	0.175295	56233	0.456932	1.60341	Not Significant
s__Acinetobacter_unclassified	0.67818	55525	0.885761	-2.81352	Not Significant
s__Actinobacillus_unclassified	0.924133	55218	0.946209	1.50158	Not Significant
s__Actinomyces_dentalis	0.0813228	53402	0.290593	-0.773755	Not Significant
s__Actinomyces_genomosp.	0.230479	54603	0.525688	-1.70783	Not Significant
s__Actinomyces_gerencseriae	0.244419	54356.5	0.543604	-0.959628	Not Significant
s__Actinomyces_graevenitzii	0.0221912	49865	0.122623	-0.473074	Not Significant
s__Actinomyces_israelii	0.813844	54892	0.946209	-0.594967	Not Significant
s__Actinomyces_lingnae	0.930321	55068	0.946209	-0.324879	Not Significant
s__Actinomyces_massiliensis	0.136695	54444	0.40239	-4.99969	Not Significant
s__Actinomyces_naeslundii	0.0301082	52917	0.150822	-2.03996	Not Significant
s__Actinomyces_sp.	0.490137	55245.5	0.776146	2.47084	Not Significant
s__Actinomyces_unclassified	0.294044	52589	0.596999	-0.221205	Not Significant
s__Actinomycetaceae_unclassified	0.547446	55270	0.815923	4.73155	Not Significant
s__Aeriscardovia_unclassified	0.926932	55069	0.946209	0.921061	Not Significant
s__Aeromonas_unclassified	0.487948	55246.5	0.776146	10.2363	Not Significant
s__Agathobacter_unclassified	0.614564	55322.5	0.842471	-0.457831	Not Significant
s__Aggregatibacter_actinomycetemcomitans	0.569353	55511	0.829275	4.27036	Not Significant
s__Aggregatibacter_unclassified	0.0199873	60262	0.111907	1.1732	Not Significant
s__Akkermansia_unclassified	0.0199289	56134	0.111907	5.80066	Not Significant
s__Alistipes_finegoldii	0.511952	54781	0.79538	0.578361	Not Significant
s__Alistipes_indistinctus	0.581262	55288.5	0.830867	0.58369	Not Significant
s__Alistipes_putredinis	0.926932	55069	0.946209	2.3997	Not Significant
s__Alistipes_unclassified	0.0150484	57465	0.092712	1.91704	Not Significant
s__Alloprevotella_rava	0.887347	55347	0.946209	1.46695	Not Significant
s__Alloprevotella_tannerae	2.22011e-05	64819.5	0.000410337	1.66988	Up in OSCC
s__Alloprevotella_unclassified	7.20631e-07	66615	1.67938e-05	1.30159	Up in OSCC
s__Alloscardovia_omnicolens	0.933649	54945	0.947795	-0.132626	Not Significant
s__Alloscardovia_unclassified	0.0729605	56224	0.266033	4.44706	Not Significant
s__Alysiella_unclassified	0.30922	54400	0.620757	1.4177	Not Significant
s__Ammopiptanthus_mongolicus	0.208279	54002	0.505146	-3.61547	Not Significant
s__Amnipila_unclassified	7.68742e-57	19437.5	4.12046e-54	-9.22235	Up in HC
s__Anaerococcus_unclassified	0.386233	55499	0.694701	8.32792	Not Significant
s__Anaeroglobus_geminatus	0.312072	56971	0.624143	0.910127	Not Significant
s__Anaeroglobus_unclassified	0.590097	55314	0.830867	2.77097	Not Significant
s__Anaerolineaceae_bacterium	1.79045e-55	20815	4.7984e-53	-10.6472	Up in HC
s__Anaerostipes_unclassified	0.00028596	58220.5	0.00356452	2.56009	Up in OSCC
s__Anaerotruncus_unclassified	0.487948	55246.5	0.776146	3.80462	Not Significant
s__Anaerovoracaceae_unclassified	0.927818	55145	0.946209	1.14173	Not Significant
s__Ascochyta_unclassified	1.99881e-54	21296	1.78561e-52	-10.3896	Up in HC
s__Atopobiaceae_unclassified	0.00348984	52036.5	0.0280157	-0.689998	Not Significant
s__Atopobium_unclassified	0.878359	55401.5	0.946209	0.480119	Not Significant
s__Azospirillum_sp.	0.849623	55136	0.946209	3.10714	Not Significant
s__Bacillus_unclassified	0.165991	55837	0.446456	-0.275324	Not Significant
s__Bacteroidales_bacterium	0.641725	54913	0.856832	-0.551405	Not Significant
s__Bacteroidales_genomosp.	0.804846	54807	0.946209	0.700602	Not Significant
s__Bacteroidales_oral	0.249601	53113	0.544895	1.61183	Not Significant
s__Bacteroidales_unclassified	0.575468	55821	0.830867	4.27044	Not Significant
s__Bacteroides_barnesiae	0.490137	55245.5	0.776146	1.46067	Not Significant
s__Bacteroides_clarus	0.895461	55091	0.946209	1.44081	Not Significant
s__Bacteroides_coprocola	0.0367994	56375	0.170547	1.74092	Not Significant
s__Bacteroides_coprophilus	0.326174	55445	0.631402	1.48827	Not Significant
s__Bacteroides_massiliensis	0.0274251	56580	0.144116	2.6937	Not Significant
s__Bacteroides_plebeius	0.000521818	58895	0.00595095	2.29691	Up in OSCC
s__Bacteroides_pyogenes	0.926932	55069	0.946209	8.94727	Not Significant
s__Bacteroides_stercoris	0.0336016	56843.5	0.162256	1.95289	Not Significant
s__Bacteroides_unclassified	2.68711e-06	62011	6.00122e-05	4.02532	Up in OSCC
s__Bacteroidetes_oral	0.487948	55246.5	0.776146	2.45993	Not Significant
s__Bacteroidetes_sp.	0.554671	55266	0.819018	0.854304	Not Significant
s__Bacteroidia_bacterium	0.119064	54055.5	0.379872	2.48548	Not Significant
s__Barnesiella_unclassified	0.233058	56000	0.527085	2.05666	Not Significant
s__Bergeyella_unclassified	0.199409	53074	0.490289	-0.300158	Not Significant
s__Bifidobacterium_unclassified	0.00462783	59923	0.0349368	1.16902	Up in OSCC
s__Bilophila_unclassified	0.0148602	57923.5	0.0926172	2.80918	Not Significant
s__Blautia_unclassified	0.00503064	56888	0.0374503	3.26816	Up in OSCC
s__Brevibacillus_unclassified	0.639231	54912	0.856832	-1.86712	Not Significant
s__Brevibacterium_unclassified	0.198065	55892	0.48923	1.22629	Not Significant
s__Brevundimonas_unclassified	0.492331	55244.5	0.776146	0.251124	Not Significant
s__Bulleidia_extructa	0.956408	54971	0.963599	2.32418	Not Significant
s__Burkholderiales_unclassified	0.663223	54573	0.876102	1.53472	Not Significant
s__Butyricicoccus_unclassified	0.133178	55830	0.40239	3.04451	Not Significant
s__Butyricimonas_unclassified	0.0570823	56684	0.233558	0.598057	Not Significant
s__Butyrivibrio_sp.	0.603395	54804	0.83571	6.06027	Not Significant
s__Butyrivibrio_unclassified	0.0152488	52435	0.0928792	-0.0227792	Not Significant
s__Campylobacter_concisus	3.97277e-06	59577	8.51761e-05	1.91751	Up in OSCC
s__Campylobacter_gracilis	0.352445	53660.5	0.659673	1.39607	Not Significant
s__Campylobacter_showae	0.000488955	62281	0.00569738	1.22747	Up in OSCC
s__Campylobacter_unclassified	0.663614	56065	0.876102	0.783131	Not Significant
s__Candidatus_Gracilibacteria	0.419357	54647	0.739393	0.230016	Not Significant
s__Candidatus_Methanomethylophilus_unclassified	0.641725	54913	0.856832	-1.27413	Not Significant
s__Candidatus_Saccharibacteria	0.781002	55627.5	0.946209	0.666812	Not Significant
s__Candidatus_Saccharimonas_unclassified	0.0503443	51940	0.214305	-0.105928	Not Significant
s__Candidatus_Solibacter_unclassified	0.930321	55068	0.946209	-1.37107	Not Significant
s__Capnocytophaga_gingivalis	4.68646e-05	64347.5	0.000761194	0.840443	Not Significant
s__Capnocytophaga_granulosa	0.589281	56089.5	0.830867	0.906257	Not Significant
s__Capnocytophaga_haemolytica	0.0561457	54003.5	0.232842	-1.49025	Not Significant
s__Capnocytophaga_leadbetteri	0.00010144	62816	0.00146951	0.736761	Not Significant
s__Capnocytophaga_sputigena	0.0564728	59159	0.232842	1.5193	Not Significant
s__Capnocytophaga_unclassified	0.00369278	61954	0.0291078	1.33711	Up in OSCC
s__Cardiobacteriaceae_unclassified	0.13843	54313.5	0.40239	-1.5825	Not Significant
s__Cardiobacterium_unclassified	0.140659	53157	0.40239	0.257112	Not Significant
s__Cardiobacterium_valvarum	0.735526	54461.5	0.934223	1.11137	Not Significant
s__Carnobacteriaceae_unclassified	0.000249074	57376.5	0.00317865	8.2388	Up in OSCC
s__Catonella_unclassified	0.211913	56484	0.507477	3.0158	Not Significant
s__Caulobacter_unclassified	0.487948	55246.5	0.776146	3.25805	Not Significant
s__Centipeda_unclassified	0.523236	54526.5	0.79933	3.01006	Not Significant
s__Chloroplast_unclassified	0.261353	52896	0.547209	-0.0400919	Not Significant
s__Christensenellaceae_R-7_group_unclassified	0.0723402	55775	0.265578	1.8072	Not Significant
s__Chryseobacterium_unclassified	0.822989	55175	0.946209	1.35885	Not Significant
s__Cladosporium_iridis	0.639231	54912	0.856832	-4.71439	Not Significant
s__Cloacibacillus_evryensis	0.134865	55600.5	0.40239	4.91131	Not Significant
s__Cloacibacillus_porcorum	0.0784506	56008.5	0.284118	4.16169	Not Significant
s__Cloacibacillus_unclassified	0.0106803	56310.5	0.0698124	8.60366	Not Significant
s__Cloacibacterium_sp.	0.259232	55421	0.544895	0.399316	Not Significant
s__Clostridia_UCG-014_unclassified	0.428269	53357	0.75263	0.0583427	Not Significant
s__Clostridia_vadinBB60_group_unclassified	0.508106	55680.5	0.794008	3.22817	Not Significant
s__Clostridiales_bacterium	0.755306	54341	0.946209	0.198698	Not Significant
s__Clostridioides_unclassified	0.926932	55069	0.946209	1.25999	Not Significant
s__Clostridium_sensu_stricto_1_unclassified	0.0610961	55974	0.239621	2.64724	Not Significant
s__Colidextribacter_unclassified	0.0270739	56583.5	0.143679	2.82894	Not Significant
s__Collinsella_unclassified	0.000676669	58298.5	0.00740193	3.22643	Up in OSCC
s__Comamonadaceae_unclassified	0.994787	55036.5	0.994787	0.962067	Not Significant
s__Coprococcus_unclassified	0.0178339	57014	0.102784	1.81986	Not Significant
s__Coriobacteriales_unclassified	0.768214	54937.5	0.946209	1.06968	Not Significant
s__Corynebacteriaceae_unclassified	0.136695	54444	0.40239	-4.37514	Not Significant
s__Corynebacterium_durum	0.00140704	49009	0.0134674	-0.301328	Not Significant
s__Corynebacterium_matruchotii	0.31678	52930	0.631206	-1.12802	Not Significant
s__Corynebacterium_unclassified	0.838433	55260	0.946209	2.94832	Not Significant
s__Cryptobacterium_unclassified	0.545707	53994	0.815923	0.410116	Not Significant
s__Cupriavidus_unclassified	0.83592	54956	0.946209	-0.44989	Not Significant
s__Cutibacterium_unclassified	0.327392	55444	0.631402	7.80432	Not Significant
s__Defluviitaleaceae_UCG-011_unclassified	0.213805	53554.5	0.507477	0.538714	Not Significant
s__Desulfobulbus_unclassified	0.273473	56163	0.565952	0.475928	Not Significant
s__Desulfomicrobium_orale	0.828533	54896	0.946209	-0.167986	Not Significant
s__Desulfovibrio_unclassified	0.873772	55258	0.946209	2.0256	Not Significant
s__Dialister_micraerophilus	0.134161	55601.5	0.40239	8.91007	Not Significant
s__Dialister_pneumosintes	0.016424	59660	0.096739	1.88932	Not Significant
s__Dialister_unclassified	0.546331	56366.5	0.815923	1.32451	Not Significant
s__Diptera_unclassified	0.118878	56039	0.379872	1.03724	Not Significant
s__Dorea_unclassified	0.000196739	58194.5	0.002572	3.69254	Up in OSCC
s__Eggerthia_catenaformis	0.558625	54417	0.820337	0.874883	Not Significant
s__Eikenella_unclassified	2.69409e-11	65743.5	8.0224e-10	1.52775	Up in OSCC
s__Eisenbergiella_unclassified	0.487948	55246.5	0.776146	2.67693	Not Significant
s__Enhydrobacter_unclassified	0.490137	55245.5	0.776146	0.971267	Not Significant
s__Entamoeba_gingivalis	0.124086	54170	0.388948	-2.31298	Not Significant
s__Enterobacter_unclassified	8.51951e-52	21802.5	4.56646e-50	-9.6691	Up in HC
s__Enterobacterales_unclassified	0.0599876	55978	0.239621	4.47442	Not Significant
s__Enterobacteriaceae_unclassified	0.0084855	58683	0.0590679	0.00530064	Not Significant
s__Enterococcus_faecium	0.490137	55245.5	0.776146	1.02199	Not Significant
s__Enterococcus_unclassified	0.490137	55245.5	0.776146	4.30799	Not Significant
s__Erysipelatoclostridium_unclassified	0.551053	55268	0.815923	1.46367	Not Significant
s__Erysipelotrichaceae_UCG-003_unclassified	5.80841e-05	58733	0.000915678	3.27865	Up in OSCC
s__Erysipelotrichaceae_UCG-006_unclassified	0.135675	55825	0.40239	6.25591	Not Significant
s__Erysipelotrichaceae_unclassified	0.405113	55522	0.720863	1.99611	Not Significant
s__Escherichia-Shigella_unclassified	3.12646e-15	68940	1.11719e-13	0.0722141	Not Significant
s__Eubacteriaceae_unclassified	0.331015	54302	0.631402	0.729857	Not Significant
s__Eubacterium_ramulus	0.228305	55643.5	0.5252	2.04209	Not Significant
s__Eubacterium_saphenum	0.709366	55814	0.911798	0.813237	Not Significant
s__Eubacterium_sp.	0.186782	52464	0.470939	-0.067212	Not Significant
s__Euglenophyceae_unclassified	0.545031	54475.5	0.815923	0.160157	Not Significant
s__Ezakiella_unclassified	0.25669	55423	0.544895	5.61898	Not Significant
s__F0058_unclassified	0.376844	55460	0.68938	-0.502514	Not Significant
s__F0332_unclassified	0.877311	55110	0.946209	-0.287749	Not Significant
s__Faecalibacterium_unclassified	2.76299e-05	59367.5	0.000462801	3.3253	Up in OSCC
s__Faecalitalea_unclassified	0.487948	55246.5	0.776146	4.25903	Not Significant
s__Family_XIII_UCG-001_unclassified	0.329597	54620.5	0.631402	-5.69698	Not Significant
s__Faucicola_mancuniensis	0.0101844	53261	0.0682356	-1.44859	Not Significant
s__Fenollaria_unclassified	0.67358	54827	0.884899	0.971708	Not Significant
s__Filifactor_alocis	0.240656	56881	0.539715	1.69239	Not Significant
s__Filifactor_unclassified	0.0692799	58858	0.259678	0.749629	Not Significant
s__Firmicutes_oral	0.359422	53626	0.668586	0.253967	Not Significant
s__Flavobacteriaceae_bacterium	0.869527	55114	0.946209	2.1076	Not Significant
s__Flavobacteriaceae_unclassified	0.414716	54643	0.733623	-1.46446	Not Significant
s__Flavonifractor_unclassified	0.0282191	56764.5	0.146849	1.36604	Not Significant
s__Fretibacterium_unclassified	0.926009	55252	0.946209	0.120934	Not Significant
s__Fusarium_circinatum	0.523442	56416.5	0.79933	0.187792	Not Significant
s__Fusicatenibacter_unclassified	0.322536	55448	0.631402	2.48143	Not Significant
s__Fusobacteriaceae_unclassified	0.930321	55068	0.946209	-1.89483	Not Significant
s__Fusobacteriales_unclassified	0.136823	54310.5	0.40239	-5.96572	Not Significant
s__Fusobacterium_mortiferum	0.0200431	56133	0.111907	3.58148	Not Significant
s__Fusobacterium_necrophorum	0.21391	54231	0.507477	0.0873218	Not Significant
s__Fusobacterium_unclassified	1.44339e-10	70688	4.07187e-09	0.807627	Not Significant
s__Gardnerella_unclassified	0.487948	55246.5	0.776146	3.30043	Not Significant
s__Gemella_morbillorum	0.926932	55069	0.946209	1.18424	Not Significant
s__Gemella_unclassified	0.00199881	62615.5	0.0187958	0.284008	Not Significant
s__Gracilibacteria_bacterium	0.721209	54339.5	0.922597	1.24263	Not Significant
s__Gracilibacteria_unclassified	0.644222	54914	0.856832	1.28963	Not Significant
s__Granulicatella_sp.	2.47198e-05	58855.5	0.000440232	0.630111	Not Significant
s__Granulicatella_unclassified	0.00289924	62178	0.0245448	0.515665	Not Significant
s__Haemophilus_haemolyticus	0.0503776	53363.5	0.214305	-0.00199677	Not Significant
s__Haemophilus_parahaemolyticus	0.502593	54303	0.789999	0.492162	Not Significant
s__Haemophilus_paraphrohaemolyticus	0.584402	55286.5	0.830867	-0.367698	Not Significant
s__Haemophilus_pittmaniae	0.644222	54914	0.856832	1.04025	Not Significant
s__Haemophilus_quentini	0.930321	55068	0.946209	0.0941528	Not Significant
s__Haemophilus_sp.	0.797775	55205	0.946209	1.83754	Not Significant
s__Haemophilus_sputorum	0.000896087	51293	0.00923659	-0.314169	Not Significant
s__Haemophilus_unclassified	0.373368	57226	0.685361	-0.21892	Not Significant
s__Halomonas_unclassified	0.0983724	57720.5	0.335845	1.42952	Not Significant
s__Helicobacter_pylori	0.326174	55445	0.631402	1.74239	Not Significant
s__Helicobacter_unclassified	0.926932	55069	0.946209	2.36044	Not Significant
s__Helicobacteraceae_unclassified	0.0500898	54132	0.214305	-6.121	Not Significant
s__Holdemanella_unclassified	0.0377082	55955.5	0.170547	5.0451	Not Significant
s__Howardella_unclassified	0.00752623	58123	0.0530797	2.37742	Not Significant
s__Hungatella_unclassified	0.251289	55674	0.544895	2.27473	Not Significant
s__Incertae_Sedis_unclassified	0.492331	55244.5	0.776146	-6.83672	Not Significant
s__Intestinimonas_unclassified	0.926932	55069	0.946209	2.07924	Not Significant
s__JGI_0000069-P22_unclassified	0.137892	54312.5	0.40239	-0.422473	Not Significant
s__Johnsonella_ignava	0.149731	54073	0.422399	-1.63455	Not Significant
s__Johnsonella_unclassified	0.595621	56040	0.831387	1.29663	Not Significant
s__Kingella_unclassified	0.686067	54616	0.892553	0.220292	Not Significant
s__Klebsiella_unclassified	0.372234	55464	0.685361	0.27262	Not Significant
s__Lachnoanaerobaculum_unclassified	0.918491	55284.5	0.946209	0.276709	Not Significant
s__Lachnoclostridium_unclassified	0.00270724	57992.5	0.0234045	2.19264	Up in OSCC
s__Lachnospira_unclassified	0.140778	55815	0.40239	1.67397	Not Significant
s__Lachnospiraceae_NK3A20_group_unclassified	0.926932	55069	0.946209	0.345533	Not Significant
s__Lachnospiraceae_NK4A136_group_unclassified	0.0355411	56384	0.17009	2.80401	Not Significant
s__Lachnospiraceae_UCG-004_unclassified	0.0605398	55976	0.239621	2.17374	Not Significant
s__Lachnospiraceae_bacterium	0.868592	55317	0.946209	2.38777	Not Significant
s__Lachnospiraceae_unclassified	0.0589674	58346.5	0.239443	1.32484	Not Significant
s__Lactobacillales_unclassified	0.139959	58441	0.40239	0.11618	Not Significant
s__Lactobacillus_delbrueckii	0.492331	55244.5	0.776146	0.334076	Not Significant
s__Lactobacillus_fermentum	0.241852	56019	0.540137	1.93592	Not Significant
s__Lactobacillus_hominis	0.676386	54421.5	0.885761	-0.303461	Not Significant
s__Lactobacillus_iners	0.230479	54603	0.525688	-0.959306	Not Significant
s__Lactobacillus_mucosae	0.970491	55072.5	0.974126	2.61035	Not Significant
s__Lactobacillus_unclassified	0.0025824	61245	0.0226913	1.34897	Up in OSCC
s__Lactobacillus_vaginalis	0.25669	55423	0.544895	3.22724	Not Significant
s__Lactococcus_unclassified	0.877311	55110	0.946209	1.09894	Not Significant
s__Lautropia_unclassified	0.569176	56362.5	0.829275	0.465692	Not Significant
s__Lawsonella_unclassified	0.385157	54759	0.694701	-0.165009	Not Significant
s__Leptotrichia-like_sp.	0.549673	56022	0.815923	0.375026	Not Significant
s__Leptotrichia_buccalis	0.550579	54129	0.815923	0.258501	Not Significant
s__Leptotrichia_goodfellowii	0.163772	53029.5	0.445593	0.480232	Not Significant
s__Leptotrichia_hofstadii	0.237379	53253.5	0.534601	-0.538642	Not Significant
s__Leptotrichia_hongkongensis	0.731155	54361	0.930876	0.664616	Not Significant
s__Leptotrichia_shahii	0.0941451	57955	0.32556	0.972855	Not Significant
s__Leptotrichia_sp.	0.0710455	51362	0.262623	0.256557	Not Significant
s__Leptotrichia_trevisanii	0.0319816	56616	0.158346	3.61117	Not Significant
s__Leptotrichia_unclassified	0.174059	58231	0.456932	1.16116	Not Significant
s__Leptotrichia_wadei	0.0112539	59055.5	0.0718104	0.517263	Not Significant
s__Leptotrichiaceae_unclassified	0.91751	55153	0.946209	1.02298	Not Significant
s__Leuconostoc_unclassified	0.58731	55316	0.830867	3.20596	Not Significant
s__Lineage_IV_unclassified	0.0896146	54162	0.313944	-0.321837	Not Significant
s__MVP-15_unclassified	0.926932	55069	0.946209	1.91431	Not Significant
s__Macrococcus_unclassified	0.89785	55090	0.946209	-1.23706	Not Significant
s__Magnoliophyta_unclassified	0.0378641	52956.5	0.170547	-3.92292	Not Significant
s__Mammalia_unclassified	0.0524451	52646	0.219614	-0.42985	Not Significant
s__Megamonas_unclassified	0.000955742	58372.5	0.00966562	2.99349	Up in OSCC
s__Megasphaera_hexanoica	0.598922	54801	0.832106	-0.843784	Not Significant
s__Megasphaera_micronuciformis	0.363469	57185	0.671792	0.665533	Not Significant
s__Megasphaera_unclassified	0.586974	54556	0.830867	-0.884884	Not Significant
s__Metamycoplasma_faucium	0.272368	53668	0.56585	0.472902	Not Significant
s__Metamycoplasma_salivarium	0.519211	55857	0.79933	2.76733	Not Significant
s__Microbacterium_unclassified	0.695407	54721.5	0.900333	1.55333	Not Significant
s__Micrococcaceae_unclassified	0.0267602	56360.5	0.143435	5.99471	Not Significant
s__Micrococcales_unclassified	0.166313	56175	0.446456	1.57431	Not Significant
s__Mitochondria_unclassified	0.910308	55227	0.946209	3.4893	Not Significant
s__Mitsuokella_sp.	0.115864	53030	0.376384	1.10381	Not Significant
s__Mobiluncus_curtisii	0.490137	55245.5	0.776146	3.27043	Not Significant
s__Mobiluncus_unclassified	0.487948	55246.5	0.776146	4.19312	Not Significant
s__Mogibacterium_timidum	0.000163521	60453	0.00230651	2.0227	Up in OSCC
s__Mogibacterium_unclassified	0.297783	52797	0.600791	0.0269855	Not Significant
s__Moraxella_unclassified	0.122735	53438	0.388948	-0.863095	Not Significant
s__Morganella_unclassified	0.67078	54825	0.883386	-2.25586	Not Significant
s__Mycoplasma_unclassified	1.25511e-08	67246	3.05789e-07	0.906994	Not Significant
s__Mycoplasmopsis_lipophila	0.0159065	56767.5	0.094732	6.41669	Not Significant
s__Negativibacillus_unclassified	0.487948	55246.5	0.776146	3.46606	Not Significant
s__Neisseria_bacilliformis	0.036944	57469.5	0.170547	0.974984	Not Significant
s__Neisseria_elongata	0.755085	54563	0.946209	0.863527	Not Significant
s__Neisseria_oralis	3.30356e-46	22145	1.47559e-44	-2.7008	Up in HC
s__Neisseria_perflava	3.91283e-30	28205.5	1.61329e-28	-1.24836	Up in HC
s__Neisseria_unclassified	7.13844e-05	45249	0.0010932	-0.701354	Not Significant
s__Neisseriaceae_unclassified	0.00440914	61467	0.0337614	0.554171	Not Significant
s__Nocardiaceae_unclassified	0.546797	55608	0.815923	2.40507	Not Significant
s__Noccaea_caerulescens	0.487948	55246.5	0.776146	2.19155	Not Significant
s__Novosphingobium_unclassified	0.926932	55069	0.946209	0.86951	Not Significant
s__Ochrobactrum_unclassified	0.259232	55421	0.544895	0.89775	Not Significant
s__Odoribacter_sp.	0.0981114	56028	0.335845	2.42702	Not Significant
s__Odoribacter_splanchnicus	0.246732	56009	0.544895	0.598386	Not Significant
s__Odoribacter_unclassified	0.35322	55859.5	0.659673	1.68151	Not Significant
s__Oligohymenophorea_unclassified	0.926932	55069	0.946209	1.47919	Not Significant
s__Olsenella_genomosp.	0.641725	54913	0.856832	-1.09715	Not Significant
s__Olsenella_uli	0.17127	54070.5	0.453603	-2.38182	Not Significant
s__Olsenella_unclassified	0.0376435	53321	0.170547	-1.57035	Not Significant
s__Oribacterium_parvum	0.228305	55643.5	0.5252	1.75081	Not Significant
s__Oribacterium_unclassified	0.788477	55675.5	0.946209	0.149142	Not Significant
s__Oscillibacter_unclassified	0.0684995	56473	0.259678	1.98762	Not Significant
s__Oscillospiraceae_unclassified	0.106933	55800	0.353804	2.60362	Not Significant
s__Ottowia_sp.	6.19985e-09	63866	1.66156e-07	1.90452	Up in OSCC
s__P5D1-392_unclassified	0.329838	55442	0.631402	1.37155	Not Significant
s__Paenibacillus_taiwanensis	0.930321	55068	0.946209	-0.137363	Not Significant
s__Paeniclostridium_unclassified	0.0327621	56160	0.159641	5.03964	Not Significant
s__Parabacteroides_goldsteinii	0.926932	55069	0.946209	1.22206	Not Significant
s__Parabacteroides_johnsonii	0.385157	54759	0.694701	-0.908178	Not Significant
s__Parabacteroides_merdae	0.00350196	57515.5	0.0280157	2.48857	Up in OSCC
s__Parabacteroides_unclassified	0.00033001	58435	0.00402012	2.71959	Up in OSCC
s__Paracoccus_unclassified	0.255425	55424	0.544895	4.23874	Not Significant
s__Paraprevotella_unclassified	0.662407	54819	0.876102	-0.73112	Not Significant
s__Parascardovia_denticolens	0.78793	55224	0.946209	5.63001	Not Significant
s__Parasutterella_unclassified	0.768214	54937.5	0.946209	1.56449	Not Significant
s__Parvimonas_unclassified	9.69508e-14	73071	3.24785e-12	1.70063	Up in OSCC
s__Pasteurellaceae_unclassified	0.00514959	61497	0.0378107	0.179489	Not Significant
s__Pauljensenia_hongkongensis	0.347448	54511	0.654822	-1.15388	Not Significant
s__Pediococcus_unclassified	0.926932	55069	0.946209	3.74522	Not Significant
s__Peptoanaerobacter_stomatis	0.0136657	58637	0.0861744	3.56499	Not Significant
s__Peptococcus_unclassified	0.227427	53000	0.5252	0.717663	Not Significant
s__Peptoniphilus_duerdenii	0.136281	55598.5	0.40239	3.57211	Not Significant
s__Peptoniphilus_lacrimalis	0.930321	55068	0.946209	-1.0214	Not Significant
s__Peptoniphilus_unclassified	9.9966e-12	63017	3.15187e-10	4.46326	Up in OSCC
s__Peptostreptococcaceae_bacterium	0.882148	54892	0.946209	1.36106	Not Significant
s__Peptostreptococcaceae_unclassified	0.917107	55199	0.946209	2.42103	Not Significant
s__Peptostreptococcales-Tissierellales_unclassified	0.00890186	52835.5	0.0611718	-1.59718	Not Significant
s__Peptostreptococcus_stomatis	0.926932	55069	0.946209	0.863244	Not Significant
s__Peptostreptococcus_unclassified	9.21467e-05	64282	0.00137196	0.795402	Not Significant
s__Phascolarctobacterium_unclassified	0.000875726	59073	0.0092037	2.07684	Up in OSCC
s__Phocaeicola_abscessus	0.136377	57447.5	0.40239	1.03732	Not Significant
s__Porphyromonadaceae_bacterium	0.599241	55359	0.832106	1.99339	Not Significant
s__Porphyromonas-like_sp.	0.765517	55504	0.946209	0.670624	Not Significant
s__Porphyromonas_asaccharolytica	0.490137	55245.5	0.776146	1.39039	Not Significant
s__Porphyromonas_catoniae	0.718806	54535.5	0.921723	1.49199	Not Significant
s__Porphyromonas_endodontalis	0.159085	53500	0.439534	0.0784467	Not Significant
s__Porphyromonas_gingivalis	0.471035	56234	0.776146	0.60632	Not Significant
s__Porphyromonas_pasteri	0.825031	54621.5	0.946209	-0.518984	Not Significant
s__Porphyromonas_sp.	0.00645278	58209.5	0.0461158	2.04065	Up in OSCC
s__Porphyromonas_uenonis	0.158091	55852	0.439051	5.7805	Not Significant
s__Porphyromonas_unclassified	0.406158	57094	0.720863	-0.334024	Not Significant
s__Prevotella_amnii	0.25669	55423	0.544895	1.85477	Not Significant
s__Prevotella_aurantiaca	0.156274	52475.5	0.436494	-0.368647	Not Significant
s__Prevotella_baroniae	0.146288	57829	0.414871	1.37978	Not Significant
s__Prevotella_bivia	0.162476	56140.5	0.445494	1.84234	Not Significant
s__Prevotella_buccae	0.966733	54987	0.972174	1.57184	Not Significant
s__Prevotella_buccalis	0.926932	55069	0.946209	1.16738	Not Significant
s__Prevotella_corporis	0.895461	55091	0.946209	1.1118	Not Significant
s__Prevotella_dentalis	0.489266	53815	0.776146	-0.0688694	Not Significant
s__Prevotella_denticola	0.0300091	59777	0.150822	0.917492	Not Significant
s__Prevotella_disiens	0.276551	55692.5	0.570121	4.96555	Not Significant
s__Prevotella_enoeca	0.162904	56435	0.445494	0.90982	Not Significant
s__Prevotella_falsenii	0.487948	55246.5	0.776146	5.67088	Not Significant
s__Prevotella_fusca	0.117214	54050.5	0.378473	3.30905	Not Significant
s__Prevotella_genomosp.	0.256839	56914	0.544895	0.684233	Not Significant
s__Prevotella_heparinolytica	0.723574	55330	0.923418	1.53666	Not Significant
s__Prevotella_histicola	0.0402545	50834.5	0.178317	-0.404828	Not Significant
s__Prevotella_intermedia	0.00101062	62501.5	0.0100314	1.62472	Up in OSCC
s__Prevotella_jejuni	0.212475	56880	0.507477	0.181504	Not Significant
s__Prevotella_loescheii	0.156356	57189	0.436494	1.79636	Not Significant
s__Prevotella_maculosa	0.92782	54948	0.946209	1.12095	Not Significant
s__Prevotella_marshii	0.86715	54841	0.946209	1.35781	Not Significant
s__Prevotella_melaninogenica	0.909163	54766	0.946209	-0.175248	Not Significant
s__Prevotella_micans	0.0928431	57552.5	0.323142	1.50389	Not Significant
s__Prevotella_multiformis	0.0021911	58477	0.0199055	2.04059	Up in OSCC
s__Prevotella_multisaccharivorax	0.327486	56422.5	0.631402	0.537639	Not Significant
s__Prevotella_nanceiensis	0.298154	57550	0.600791	0.531063	Not Significant
s__Prevotella_nigrescens	0.000672681	62733	0.00740193	2.13069	Up in OSCC
s__Prevotella_oralis	0.267824	56603.5	0.558576	1.00311	Not Significant
s__Prevotella_oris	0.0491816	58296.5	0.214305	0.696631	Not Significant
s__Prevotella_oulorum	0.213973	57717	0.507477	0.516735	Not Significant
s__Prevotella_pallens	0.233002	57925.5	0.527085	0.441684	Not Significant
s__Prevotella_pleuritidis	0.618521	54101	0.845733	0.184793	Not Significant
s__Prevotella_saccharolytica	0.320019	56421	0.631402	0.297218	Not Significant
s__Prevotella_salivae	0.772295	54348	0.946209	0.424644	Not Significant
s__Prevotella_scopos	0.446492	55547	0.774497	1.41593	Not Significant
s__Prevotella_shahii	0.786053	54469	0.946209	0.821895	Not Significant
s__Prevotella_sp.	0.0177478	58088	0.102784	1.11849	Not Significant
s__Prevotella_stercorea	0.0621075	56444.5	0.239621	2.88415	Not Significant
s__Prevotella_timonensis	0.818578	54896	0.946209	1.17258	Not Significant
s__Prevotella_unclassified	0.00214836	62571	0.0198538	0.56365	Not Significant
s__Prevotella_veroralis	0.175612	57569	0.456932	1.06573	Not Significant
s__Prevotellaceae_NK3B31_group_unclassified	0.926932	55069	0.946209	1.18581	Not Significant
s__Prevotellaceae_UCG-001_unclassified	0.606083	55396	0.837269	6.79109	Not Significant
s__Prevotellaceae_unclassified	0.166588	58036	0.446456	1.09649	Not Significant
s__Propionibacterium_unclassified	0.592225	55365	0.830867	1.61424	Not Significant
s__Proteus_unclassified	0.837708	54957	0.946209	-2.04211	Not Significant
s__Pseudomonas_guguanensis	0.227341	54600	0.5252	-8.62761	Not Significant
s__Pseudomonas_unclassified	0.000872392	59940	0.0092037	1.08995	Up in OSCC
s__Pseudopropionibacterium_unclassified	0.771472	54552.5	0.946209	0.230956	Not Significant
s__Pseudoramibacter_unclassified	0.0679193	57307	0.259678	2.3698	Not Significant
s__Pyramidobacter_piscolens	0.0111763	57662	0.0718104	1.63119	Not Significant
s__Pyramidobacter_unclassified	0.451696	54307.5	0.776146	0.694967	Not Significant
s__RF39_unclassified	0.00547567	53224	0.0396616	1.84635	Up in OSCC
s__Rheinheimera_unclassified	0.930321	55068	0.946209	-0.109072	Not Significant
s__Rhodanobacter_unclassified	0.288138	54493	0.589473	0.295037	Not Significant
s__Rikenellaceae_RC9_gut_group_unclassified	0.253764	56062	0.544895	4.04882	Not Significant
s__Rodentibacter_unclassified	0.89785	55090	0.946209	-1.53575	Not Significant
s__Romboutsia_unclassified	0.106004	55802	0.352909	3.51784	Not Significant
s__Roseburia_unclassified	0.000405609	57983	0.00483126	2.42745	Up in OSCC
s__Rothia_aeria	0.434392	53729.5	0.759451	0.163889	Not Significant
s__Rothia_mucilaginosa	0.0619386	55971	0.239621	1.92772	Not Significant
s__Rothia_unclassified	0.520473	56590	0.79933	0.130151	Not Significant
s__Ruminococcaceae_unclassified	0.322536	55448	0.631402	1.98496	Not Significant
s__Ruminococcus_bicirculans	0.863075	55128	0.946209	-1.46854	Not Significant
s__SR1_bacterium	0.226412	57807	0.5252	0.674343	Not Significant
s__Saccharimonadaceae_unclassified	0.380005	56884	0.692798	0.768808	Not Significant
s__Saccharimonadales_unclassified	0.0156878	51617.5	0.0944792	0.803423	Not Significant
s__Saccharomycetales_unclassified	0.591718	54705.5	0.830867	1.34974	Not Significant
s__Scardovia_inopinata	1.15083e-54	21146	1.23369e-52	-10.5578	Up in HC
s__Scardovia_wiggsiae	0.0294206	58669	0.150185	1.96318	Not Significant
s__Schaalia_cardiffensis	0.0838078	54291	0.295533	-2.58958	Not Significant
s__Schaalia_meyeri	0.86564	55116	0.946209	2.87735	Not Significant
s__Schaalia_odontolytica	0.631816	54349	0.856832	1.25693	Not Significant
s__Schwartzia_sp.	0.705229	54619	0.90866	1.58527	Not Significant
s__Selenomonadaceae_unclassified	0.0264899	59702	0.14342	0.729074	Not Significant
s__Selenomonas_artemidis	0.17671	57079.5	0.457569	0.255416	Not Significant
s__Selenomonas_flueggei	0.557331	55543.5	0.820337	3.51057	Not Significant
s__Selenomonas_genomosp.	0.259232	55421	0.544895	1.29152	Not Significant
s__Selenomonas_massiliensis	0.762025	54934.5	0.946209	1.27994	Not Significant
s__Selenomonas_noxia	0.00907086	51793	0.0615441	0.503332	Not Significant
s__Selenomonas_sp.	0.749198	55704	0.946209	-0.220977	Not Significant
s__Selenomonas_sputigena	1.36228e-05	64925.5	0.000260779	1.2984	Up in OSCC
s__Selenomonas_unclassified	0.94961	55192.5	0.96036	0.69179	Not Significant
s__Shewanella_unclassified	0.114661	56050.5	0.374744	2.58608	Not Significant
s__Shuttleworthia_unclassified	0.105974	52340.5	0.352909	0.460608	Not Significant
s__Simonsiella_unclassified	0.926932	55069	0.946209	7.37578	Not Significant
s__Slackia_exigua	0.360488	56459	0.668586	0.642853	Not Significant
s__Slackia_piriformis	0.487948	55246.5	0.776146	3.54159	Not Significant
s__Slackia_unclassified	0.926932	55069	0.946209	0.956101	Not Significant
s__Sneathia_amnii	0.787743	55213	0.946209	4.61593	Not Significant
s__Sneathia_unclassified	0.852982	55134	0.946209	0.314296	Not Significant
s__Solobacterium_moorei	0.514981	53993.5	0.797774	-0.197377	Not Significant
s__Solobacterium_unclassified	0.170987	52353.5	0.453603	-0.0362523	Not Significant
s__Sphaerochaeta_unclassified	0.505614	54777	0.792425	-3.24355	Not Significant
s__Sphingomonadaceae_unclassified	0.926932	55069	0.946209	0.483646	Not Significant
s__Spirochaeta_sp.	0.336917	55966	0.640381	1.48756	Not Significant
s__Spirochaetaceae_unclassified	3.56038e-51	22077	1.73488e-49	-9.70458	Up in HC
s__Staphylococcus_unclassified	0.833769	55237	0.946209	3.85099	Not Significant
s__Stenotrophomonas_unclassified	0.582831	55287.5	0.830867	0.783303	Not Significant
s__Stomatobaculum_longum	0.490137	55245.5	0.776146	3.81448	Not Significant
s__Stomatobaculum_unclassified	0.123688	53127	0.388948	0.366846	Not Significant
s__Streptobacillus_hongkongensis	0.185526	55626	0.470939	10.9458	Not Significant
s__Streptobacillus_unclassified	0.817383	55256	0.946209	3.34387	Not Significant
s__Streptococcus_agalactiae	0.0597131	55979	0.239621	4.69848	Not Significant
s__Streptococcus_anginosus	0.577795	55785	0.830867	0.765105	Not Significant
s__Streptococcus_constellatus	0.460768	54244.5	0.776146	2.49463	Not Significant
s__Streptococcus_downei	0.639231	54912	0.856832	-4.14505	Not Significant
s__Streptococcus_mutans	0.0621404	52279	0.239621	-0.358057	Not Significant
s__Streptococcus_salivarius	0.904693	55211	0.946209	0.100586	Not Significant
s__Streptococcus_sobrinus	0.18344	53984	0.470939	0.882126	Not Significant
s__Streptococcus_sp.	0.00120706	58015	0.0117634	-1.71811	Up in HC
s__Streptococcus_unclassified	0.0286779	49647.5	0.147802	-0.66477	Not Significant
s__Subdoligranulum_unclassified	0.00017291	58386	0.00237641	2.94656	Up in OSCC
s__Sutterella_parvirubra	0.762025	54934.5	0.946209	-2.67901	Not Significant
s__Sutterella_unclassified	0.0104423	57133.5	0.0690997	-1.21044	Not Significant
s__Sutterella_wadsworthensis	0.926932	55069	0.946209	1.39018	Not Significant
s__Sutterellaceae_unclassified	0.487948	55246.5	0.776146	4.23265	Not Significant
s__Sutturella_timonensis	0.282084	54486	0.579299	-2.62063	Not Significant
s__Syntrophomonadaceae_genomosp.	0.641725	54913	0.856832	-0.644458	Not Significant
s__TM7_phylum	4.96456e-21	32467.5	1.90072e-19	-3.17515	Up in HC
s__TM7a_unclassified	0.510363	54780	0.795217	-0.569989	Not Significant
s__TM7x_unclassified	0.534762	53959	0.814297	0.490652	Not Significant
s__Tannerella_forsythia	0.293281	57377.5	0.596999	0.179702	Not Significant
s__Tannerella_sp.	9.66525e-55	21306.5	1.23369e-52	-10.5923	Up in HC
s__Tannerella_unclassified	0.347042	57097	0.654822	0.923899	Not Significant
s__Tissierella_sp.	0.844589	55139	0.946209	4.3933	Not Significant
s__Treponema_denticola	0.0793085	58876	0.285298	1.55016	Not Significant
s__Treponema_genomosp.	0.34818	54412.5	0.654822	1.66302	Not Significant
s__Treponema_lecithinolyticum	0.137203	57614	0.40239	1.4749	Not Significant
s__Treponema_maltophilum	0.862827	55299	0.946209	1.26626	Not Significant
s__Treponema_medium	0.051714	58981	0.218258	1.73428	Not Significant
s__Treponema_parvum	0.222121	55651.5	0.522179	2.86008	Not Significant
s__Treponema_pectinovorum	0.0374979	55956.5	0.170547	7.01281	Not Significant
s__Treponema_pedis	0.844867	54961	0.946209	9.77324	Not Significant
s__Treponema_refringens	0.78274	55217	0.946209	6.08736	Not Significant
s__Treponema_socranskii	0.196355	57114	0.487936	0.457937	Not Significant
s__Treponema_sp.	0.893072	55092	0.946209	5.12456	Not Significant
s__Treponema_unclassified	0.395251	56835.5	0.706182	2.15972	Not Significant
s__Treponema_vincentii	0.565687	54706	0.828438	4.18697	Not Significant
s__Trichomonas_tenax	0.926932	55069	0.946209	3.3473	Not Significant
s__Tyzzerella_unclassified	0.00329899	57298	0.0272039	3.21772	Up in OSCC
s__UBA1819_unclassified	0.186287	55625	0.470939	2.64804	Not Significant
s__UCG-002_unclassified	0.0365165	56377	0.170547	2.61025	Not Significant
s__UCG-003_unclassified	0.0386837	56362	0.172787	0.691047	Not Significant
s__UCG-004_unclassified	0.930321	55068	0.946209	-0.903529	Not Significant
s__Veillonella_atypica	0.141137	53323.5	0.40239	0.0214363	Not Significant
s__Veillonella_sp.	0.0692345	56527.5	0.259678	2.89926	Not Significant
s__Veillonella_unclassified	0.0708828	59490.5	0.262623	0.257951	Not Significant
s__Veillonellaceae_bacterium	0.951429	54970	0.960387	0.338099	Not Significant
s__Veillonellaceae_unclassified	0.00293072	57692	0.0245448	1.92601	Up in OSCC
s__W5053_unclassified	0.468505	54423	0.776146	3.3257	Not Significant
s__Weeksellaceae_unclassified	0.842913	55140	0.946209	3.065	Not Significant
s__Weissella_unclassified	0.885882	54975.5	0.946209	5.9163	Not Significant
s__Wolinella_sp.	0.611992	55324.5	0.841097	0.489518	Not Significant
s__Xanthobacteraceae_unclassified	0.490137	55245.5	0.776146	6.05276	Not Significant
s__[Clostridium]_innocuum_group_unclassified	0.578129	55290.5	0.830867	2.16985	Not Significant
s__[Eubacterium]_brachy	2.12413e-53	20941.5	1.26504e-51	-9.54577	Up in HC
s__[Eubacterium]_brachy_group_unclassified	0.200623	57710	0.491023	-0.0397381	Not Significant
s__[Eubacterium]_coprostanoligenes_group_unclassified	0.893072	55092	0.946209	2.16865	Not Significant
s__[Eubacterium]_eligens_group_unclassified	0.329597	54620.5	0.631402	-3.29989	Not Significant
s__[Eubacterium]_infirmum	0.0261452	52580	0.142998	-0.180934	Not Significant
s__[Eubacterium]_nodatum	0.69778	54300	0.90123	0.41647	Not Significant
s__[Eubacterium]_nodatum_group_unclassified	0.18689	52022.5	0.470939	-0.13938	Not Significant
s__[Eubacterium]_ruminantium_group_unclassified	0.0838078	54291	0.295533	-3.31889	Not Significant
s__[Eubacterium]_siraeum_group_unclassified	0.639231	54912	0.856832	-4.0092	Not Significant
s__[Eubacterium]_sulci	0.926932	55069	0.946209	7.31143	Not Significant
s__[Eubacterium]_ventriosum_group_unclassified	0.492331	55244.5	0.776146	0.423133	Not Significant
s__[Eubacterium]_yurii_group_unclassified	0.318408	56780.5	0.631402	2.33618	Not Significant
s__[Hallella]_seregens	0.926932	55069	0.946209	0.784945	Not Significant
s__[Ruminococcus]_gnavus_group_unclassified	7.28742e-06	59219.5	0.000150233	2.78284	Up in OSCC
s__[Ruminococcus]_torques_group_unclassified	2.54612e-05	59129	0.000440232	3.12178	Up in OSCC
s__candidate_division	0.937968	55004	0.950379	0.800808	Not Significant
s__gut_metagenome	0.389397	55496	0.698049	3.40781	Not Significant
s__human_gut	0.032201	56614	0.158346	2.74887	Not Significant
s__metagenome	0.573528	55469	0.830867	4.68554	Not Significant
s__p-2534-18B5_gut_group_unclassified	0.843076	54960	0.946209	4.70327	Not Significant
s__unclassified	0.196631	58172.5	0.487936	0.127343	Not Significant
s__uncultured_Actinomyces	0.189499	54110.5	0.474634	0.850801	Not Significant
s__uncultured_Anaeroplasmataceae	0.609383	54808	0.839664	5.34903	Not Significant
s__uncultured_Bacteroidetes	0.202255	58066	0.492767	0.151339	Not Significant
s__uncultured_Bergeyella	0.109729	56325	0.360826	2.34184	Not Significant
s__uncultured_Candidatus	0.252047	55673	0.544895	1.96197	Not Significant
s__uncultured_Capnocytophaga	0.861734	55233	0.946209	1.20497	Not Significant
s__uncultured_Cardiobacterium	0.926932	55069	0.946209	7.4457	Not Significant
s__uncultured_Dikarya	0.930321	55068	0.946209	-1.80296	Not Significant
s__uncultured_Erysipelotrichaceae	0.517148	54379	0.798822	-0.00267176	Not Significant
s__uncultured_Eubacteriaceae	0.215212	54468	0.508166	-0.533354	Not Significant
s__uncultured_Firmicutes	0.771517	54868	0.946209	0.252728	Not Significant
s__uncultured_Haemophilus	0.00391601	52402	0.03042	-1.35879	Up in HC
s__uncultured_Lachnospiraceae	0.171794	56202.5	0.453603	2.65067	Not Significant
s__uncultured_Lautropia	0.86564	55116	0.946209	7.52719	Not Significant
s__uncultured_Peptococcus	0.187145	54105.5	0.470939	3.26751	Not Significant
s__uncultured_Peptostreptococcaceae	0.97443	55027.5	0.976252	1.04364	Not Significant
s__uncultured_Peptostreptococcus	0.768214	54937.5	0.946209	2.02187	Not Significant
s__uncultured_Porphyromonadaceae	0.106004	55802	0.352909	4.84758	Not Significant
s__uncultured_Prevotella	0.690817	54491	0.896557	0.823681	Not Significant
s__uncultured_Prevotellaceae	0.0436667	56722	0.191847	7.71706	Not Significant
s__uncultured_Propionibacteriaceae	2.79198e-54	21306	2.13786e-52	-10.6259	Up in HC
s__uncultured_Roseburia	0.89785	55090	0.946209	-0.942168	Not Significant
s__uncultured_Selenomonas	0.762025	54934.5	0.946209	0.840131	Not Significant
s__uncultured_Tannerella	0.549248	55269	0.815923	1.75257	Not Significant
s__uncultured_Treponema	0.385157	54759	0.694701	1.71374	Not Significant
s__uncultured_Veillonellaceae	0.442257	55636	0.769642	1.16964	Not Significant
s__uncultured_bacterium	0.00019339	64240	0.002572	0.333044	Not Significant
s__uncultured_eubacterium	0.58674	54506	0.830867	3.37795	Not Significant
s__uncultured_methanogenic	0.548298	53986	0.815923	0.114915	Not Significant
s__uncultured_microorganism	0.926932	55069	0.946209	6.48559	Not Significant
s__uncultured_organism	0.00246873	61158	0.022054	0.73421	Not Significant
s__uncultured_prokaryote	0.25669	55423	0.544895	2.69221	Not Significant
s__uncultured_rumen	0.679194	54831	0.885761	1.55505	Not Significant
s__uncultured_unclassified	0.434984	56337	0.759451	0.770186	Not Significant
s__unidentified	1.2243e-05	65414	0.000243046	-0.0887309	Not Significant
s__unidentified_eubacterium	9.17615e-09	67050	2.3421e-07	0.655416	Not Significant
